# Supplementary material for: A defect in dystrophin causes a novel porcine stress syndrome
Source: BMC Genomics. 2012 Jun 12;13:233. doi: 10.1186/1471-2164-13-233 (PMC3463461; doi:10.1186/1471-2164-13-233)
Supplement: Additional files 1 — Table S1. Human Malignant Hyperthermia Candidate Gene SNPs. [file 1471-2164-13-233-S1.xlsx]

## Sheet: Candidate Gene SNPs
Table S1. Human Malignant Hyperthermia Candidate Gene SNPs.
Marker Name	Gene	ACCESSION	ss Number	Flanking Sequence 5'	Observed Alleles	Flanking Sequence 3'
67555_217	RYR1	BV728521	95215258	TGCAGTGTGTCTGAGGTGGGGGAGGCTGCGGGCTGAGGCTTCCTATGAGATTAGCCAGGGTGTGGAAACTTCTGGGAGGTCCAGGTAGGGCGTGGGGATGTGAAAGAGGAGACAGAGCCGAGGTGTTTCCTGCGCCGGTGGTGGGGATTCAGGGTGTCTGAAGTGGGTGGCAGAGGGCAGGGCTTCGTGGAGGGTTGGGGC	C/T	GGGTCTGGGTCTCTCAGGGGCGTGAGTGCTTAGTATGGGGCAGAGGGTGCACCAGCACTCAGGGGCCTTCAGCACCCCCTTCCACCTCTCCGCCCCCAGAATGTGCCCCCCGATCTGGCCATCTGCTGCTTCGTCCTGGAGCAGTCCCTGTCCGTCCGAGCCCTGCAGGAAATGCTGGCCAACACCGTGGAGGCCGGCGTGGAGGTCAGGCTCCCTCCCGAGTGGGATGGGTGGCACGGACGGGTGG
67563_139	RYR1	BV728522	95215259	GATCTAATTTTCTGTCCCCCATCTGCCGGTTTCCTGGTTTCCACCCTTGGTTTCTGACTGGCTCTGGAACTCTTGTCGCCCCCACCCCCATCATCTCTGACCATTGCATCCTGGTTGCCTTCAGCACCTGTCGAC	A/G	GCCAGTGGGGAGCTCCAGGTTGACGCCTCCTTCATGCAGACACTGTGGAACATGAACCCCATCTGCTCTGGCTGTGAAGAAGGTGAGGACCCCAGACTTTTGGCCCCTAAAGTGAGACCCCCCCCCAAAAACAGACCTCCAGTATCGCCCCTCAGATCCCAAATTATGACCCTCATGCTTAGATCTCCAACTGACCTCAACTCCAGAGCCCTGGGGCTCAGACCTCCAAACCCCGAGCTCAGCATCAGATGCCAA
67563_264-266	RYR1	BV728522	95215260	ATTTTCTGTCCCCCATCTGCCGGTTTCCTGGTTTCCACCCTTGGTTTCTGACTGGCTCTGGAACTCTTGTCGCCCCCACCCCCATCATCTCTGACCATTGCATCCTGGTTGCCTTCAGCACCTGTCGACRGCCAGTGGGGAGCTCCAGGTTGACGCCTCCTTCATGCAGACACTGTGGAACATGAACCCCATCTGCTCTGGCTGTGAAGAAGGTGAGGACCCCAGACTTTTGGCCCCTAAAGTGAGACCCCCCCC	C/-	AAAAACAGACCTCCAGTATCGCCCCTCAGATCCCAAATTATGACCCTCATGCTTAGATCTCCAACTGACCTCAACTCCAGAGCCCTGGGGCTCAGACCTCCAAACCCCGAGCTCAGCATCAGATGCCAAATTCAGACCCCCAAAGCTCACATGCCAGACTCAGGTCCCGGAGGTCAGACCCCTAAACTCAGATCCAAAGCTTGAAAC
67575_125	RYR1	BV728523	95215261	TGTGCGGTCCCCACAGGGGCCTGGACAGCTTCAGCGGAAAGCCACGGGGCTCTGGGGCCCC	A/G	GCTGGCACAGCGCTACCCCTCGAGGGCGTCATCCTGAGCCTGCAGGACCTCATCGGCTACTTTGAGCCGCCCTCGGAAGAGCTGCAGCACGAGGAGAAGCAGAGCAAGCTGCGCAGCCTGCGCAACCGCCAGAGCCTCTTCCAGGAGGAGGTGAGGCCAGGGCCCGGGAGGGCGGGGTCTTTGGCSGGGGGGGGGAGGGGGGGCTGTGAGAGCAGCCGCGTCTGCCTGGACCCAAGGGAGAAGTGGTCTGAGAGG
67575_311	RYR1	BV728523	95215262	TGTGCGGTCCCCACAGGGGCCTGGACAGCTTCAGCGGAAAGCCACGGGGCTCTGGGGCCCCRGCTGGCACAGCGCTACCCCTCGAGGGCGTCATCCTGAGCCTGCAGGACCTCATCGGCTACTTTGAGCCGCCCTCGGAAGAGCTGCAGCACGAGGAGAAGCAGAGCAAGCTGCGCAGCCTGCGCAACCGCCAGAGCCTCTTCCAGGAGGAGGTGAGGCCAGGGCCCGGGAGGGCGGGGTCTTTGGC	C/G	GGGGGGGGGAGGGGGGGCTGTGAGAGCAGCCGCGTCTGCCTGGACCCAAGGGAGAAGTGGTCTGAGAGGCAGGATGGATAAAGAGACCTAAGGAAACTCCCACAGGCA
67575_319-321	RYR1	BV728523	95215263	GTGCGGTCCCCACAGGGGCCTGGACAGCTTCAGCGGAAAGCCACGGGGCTCTGGGGCCCCRGCTGGCACAGCGCTACCCCTCGAGGGCGTCATCCTGAGCCTGCAGGACCTCATCGGCTACTTTGAGCCGCCCTCGGAAGAGCTGCAGCACGAGGAGAAGCAGAGCAAGCTGCGCAGCCTGCGCAACCGCCAGAGCCTCTTCCAGGAGGAGGTGAGGCCAGGGCCCGGGAGGGCGGGGTCTTTGGCSGGGGGGGG	G/-	AGGGGGGGCTGTGAGAGCAGCCGCGTCTGCCTGGACCCAAGGGAGAAGTGGTCTGAGAGGCAGGATGGATAAAGAGACCTAAGGAAACTCCCACAGGCA
67581_265	RYR1	BV728524	95215264	GGGGCCAGCCTGCTTTCACCACCTCTTCTCAGTCACATCCCCACCTCCCACCCTGGGACATCATCCTTCTGGCTTCCCACCCTGGGTCTTCCATGGACCACACCCTCCCCGCAAGTGCCCTCACACCTTGACCTCTGACCTTGACCCCTAGGTGCTGGATGTCCTGTGTTCCCTGTGTGTGTGCAATGGTGTGGCCGTGCGCTCCAACCAAGATCTCATTACTGAGAACTTGCTCCCTGGCCG	C/T	GAGCTTCTGCTGCAGACAAACCTCATCAACTATGTCACCAGGTCTGGCCCCCCAACCTTTGACCCCAGAGCTTAGAACCCTCCACCACCCCGCCCCGACTCAGAGACTCCACTCCGGTGAATGGCCCTTCCTCCGTCCCCCAGCCCCCGACTTAATGCCAGTCCCCAC
67583_168	RYR1	BV728525	95215265	CAGGAGAAATGGACAGAAGAGGAGGTATCCTTCTCTTCTGTCCCATTTCTCCTGCAGCATCCGCCCCAAGATCTTTGTGGGCCGAGCAGAGGGCACCAC	A/G	CAGTACAGCAAATGGTACTTTGAGGTCATGGTGGACGAAGTGGTTCCATTCCTGACAGCTCAGGCCACCCACCTGCGGGTGGGCTGGGCCCTCACCGAAGGCTACAGCCCCTACCCTGGGGGCGGCGAGGGCTGGGGCGGCAACGGGGTCGGCGATGACCTCTATTCCTACGGCTTTGACGGGCTGCATCTCTGGACAGGTACCTGGACCCTTGCAGGGGACCCTTGACCCCAGGGTTTCGAAGGCTCTCACTGC
67585_169	RYR1	BV728526	95215266	TCTAGGATCTGCCCTTTGTCTCTTGAGACCCTTGGTTTCATTGGCCCTCTGACTTCTGACTCCTCCCTGGTGTCCCTGGTGCAGGACACGTGCCACGCCTGGTGACTTCCCCAGGGCAGCACCTTCTGGCCCCCGAGGACGTGGTCAGCTGCTGCCTGGACCTCAG	C/T	GTGCCGTCCATCTCCTTCCGCATCAACGGCTGCCCCGTGCAGGGCGTCTTCGAGGCCTTCAACCTCAACGGGCTCTTCTTCCCCGTCGTCAGCTTCTCGGCCGGTGTCAAGTGAGGACTTGCCCCTGCCCCYTTGCCGGTCCCCGGACCTGGGACTGTCCYGAGACAGCTTCTGCAAGCACCCCATGGCCTTCCATGGGGCCAAGACACAGCAGCCTACCCTCAGGACTGACGGGGCAGACCCT
67585_301	RYR1	BV728526	95215267	GCCCTCTGACTTCTGACTCCTCCCTGGTGTCCCTGGTGCAGGACACGTGCCACGCCTGGTGACTTCCCCAGGGCAGCACCTTCTGGCCCCCGAGGACGTGGTCAGCTGCTGCCTGGACCTCAGYGTGCCGTCCATCTCCTTCCGCATCAACGGCTGCCCCGTGCAGGGCGTCTTCGAGGCCTTCAACCTCAACGGGCTCTTCTTCCCCGTCGTCAGCTTCTCGGCCGGTGTCAAGTGAGGACTTGCCCCTGCCCC	C/T	TTGCCGGTCCCCGGACCTGGGACTGTCCYGAGACAGCTTCTGCAAGCACCCCATGGCCTTCCATGGGGCCAAGACACAGCAGCCTACCCTCAGGACTGACGGGGCAGACCCT
67585_330	RYR1	BV728526	95215268	TCTAGGATCTGCCCTTTGTCTCTTGAGACCCTTGGTTTCATTGGCCCTCTGACTTCTGACTCCTCCCTGGTGTCCCTGGTGCAGGACACGTGCCACGCCTGGTGACTTCCCCAGGGCAGCACCTTCTGGCCCCCGAGGACGTGGTCAGCTGCTGCCTGGACCTCAGYGTGCCGTCCATCTCCTTCCGCATCAACGGCTGCCCCGTGCAGGGCGTCTTCGAGGCCTTCAACCTCAACGGGCTCTTCTTCCCCGTCGTCAGCTTCTCGGCCGGTGTCAAGTGAGGACTTGCCCCTGCCCCYTTGCCGGTCCCCGGACCTGGGACTGTCC	C/T	GAGACAGCTTCTGCAAGCACCCCATGGCCTTCCATGGGGCCAAGACACAGCAGCCTACCCTCAGGACTGACGGGGCAGACCCT
67587_414	RYR1	BV728527	95215269	AGTATCGGCGAGAAGGGCCCCGGGGACCCCACCTGGTGGGCCCCAGCCGCTGCCTCTCACACACCGACTTTGTGCCCTGCCCGGTGGACACTGTCCAGGTACTCTCTGCTCTGCAAGGACTTCCTGGCGGGGTAGACTCCCTGAGCAGTCAGGGAGGTGGGGAGCTCAGCCGGACACTGGGGACCTTGTTAACAGATGGGGAAACTGAGGCAGATCAGAGGCAAAGGAATCTCTCAAGGCAGAGCCCCAGTTTCC	A/G	AGAGTCCTCATTATCGACCCCTAAGGAAAGGGCTGTTAGTGCCCCCAATA
67589_204	RYR1	BV728528	95215270	TTCTTGGGAAGAAGGGTCACTGCTCAGGCTGGCGGGAAGTGGAGGGACCTCATGAGGGAATGTCCTCTCCCCCAGATTGTCCTGCCTCCCGATATGGAGCGTATCCGGGAGAAGTTGGCAGAGAACATCCATGAACTCTGGGCGCTGACGCGCATCGAGCAGGGCTGGACCTATGGCCCGGTGAGGGGGCTGCTGCTC	G/T	GGGGAGGGGGGCTAGGCTGGCTGTGGGGGGAGTGCAAGCCACTTACTAGTGGGGAGGGGCCGGTGGTTGGGAAAAGGGACTTGAGGACACCAGGGGGTCCTTGGGTTTCGGGTGGTAGAACTAGGGGTGGGAAGTCAGGGGTCACAGTCTGGGGGTGCTGGGGGAGGGAAGGGGATCCGAGGAGTGACTCTGGGGTTTCCCAGGTTCGGGATGACAATAAGCGGCTGCACCCGTGTCTCGTGGACTTCCACAGCC
67787_139	RYR1	GF107427	230394652	GGGCTGTGAGAAGTGAGTAGAGTGCCCGGCAGGGGCCCCTCCTCGGTAAACGGCGAGGGTGGCGGCATCTGTGTCATCACGAGAAGGGCGGGGTGTGGTGGCCGCGGCTGCGGGGCGCGGCGCCGGCCGC	C/T	GGGCCGCCCTGACCCTCCGCCGCTCCCCAGGACGACGAGGTGGTCCTGCAGTGCAACGCCACGGTGCTCAAGGAGCAGCTCAAGCTCTGCCTGGCCGCCGAGGGCTTCGGCAACCGCCTCTGCTTCCTGGAACCCACCAGCAACGCCMAGGTCTGTCGGGAGGGAGGGACAGGGGGTCTCGGGGGGTCTCGGGAGCGGGGAGGCCAGCGCYCAAGAAGAGGGGTCTGGGAGCCTGGAGCGGGGACCCGGAGAGGC
67787_287	RYR1	GF107427	230394653	GCCCGGCAGGGGCCCCTCCTCGGTAAACGGCGAGGGTGGCGGCATCTGTGTCATCACGAGAAGGGCGGGGTGTGGTGGCCGCGGCTGCGGGGCGCGGCGCCGGCCGCYGGGCCGCCCTGACCCTCCGCCGCTCCCCAGGACGACGAGGTGGTCCTGCAGTGCAACGCCACGGTGCTCAAGGAGCAGCTCAAGCTCTGCCTGGCCGCCGAGGGCTTCGGCAACCGCCTCTGCTTCCTGGAACCCACCAGCAACGCC	A/C	AGGTCTGTCGGGAGGGAGGGACAGGGGGTCTCGGGGGGTCTCGGGAGCGGGGAGGCCAGCGCYCAAGAAGAGGGGTCTGGGAGCCTGGAGCGGGGACCCGGAGAGGCTGCGAAGAGGGAGAGGGGCTGGAGGTCTGAGGATGGAGAGCCAGGGTCTGGGGGAAGAGGCAGGGGGTCTAAGGTGACAGGGRGTCTGGAGCTCAAGAGGGCATCTGAAGA
67787_350	RYR1	GF107427	230394654	GGCGGGGTGTGGTGGCCGCGGCTGCGGGGCGCGGCGCCGGCCGCYGGGCCGCCCTGACCCTCCGCCGCTCCCCAGGACGACGAGGTGGTCCTGCAGTGCAACGCCACGGTGCTCAAGGAGCAGCTCAAGCTCTGCCTGGCCGCCGAGGGCTTCGGCAACCGCCTCTGCTTCCTGGAACCCACCAGCAACGCCMAGGTCTGTCGGGAGGGAGGGACAGGGGGTCTCGGGGGGTCTCGGGAGCGGGGAGGCCAGCGC	C/T	CAAGAAGAGGGGTCTGGGAGCCTGGAGCGGGGACCCGGAGAGGCTGCGAAGAGGGAGAGGGGCTGGAGGTCTGAGGATGGAGAGCCAGGGTCTGGGGGAAGAGGCAGGGGGTCTAAGGTGACAGGGRGTCTGGAGCTCAAGAGGGCATCTGAAGA
67787_477	RYR1	GF107427	230394655	AGCTCTGCCTGGCCGCCGAGGGCTTCGGCAACCGCCTCTGCTTCCTGGAACCCACCAGCAACGCCMAGGTCTGTCGGGAGGGAGGGACAGGGGGTCTCGGGGGGTCTCGGGAGCGGGGAGGCCAGCGCYCAAGAAGAGGGGTCTGGGAGCCTGGAGCGGGGACCCGGAGAGGCTGCGAAGAGGGAGAGGGGCTGGAGGTCTGAGGATGGAGAGCCAGGGTCTGGGGGAAGAGGCAGGGGGTCTAAGGTGACAGGG	A/G	GTCTGGAGCTCAAGAGGGCATCTGAAGA
67791_378	RYR1	GF107428	230394656	CTCTGCCTGGCCCCACGCTTGCAGGTCAGGTGGAGAGCCAGTCTCGCTGGGACCGTGTGCGCATCTTCCGGGCTGAGAAGTCCTATGCGGTGCAGAGCGGCCGCTGGTACTTCGAGTTCGAGGCCGTCACCACGGGCGAGATGCGAGTGGGCTGGGCGCGGCCTGAGCTGCGGCCTGATGTGGAGCTGGGAGCCGATGAGCTGGCCTATGTCTTCAATGGGCACCGGGTGGGTAGCTCCCTGGGCTCCACTCGCC	C/T	GGGTTCTGGTCCTCCCCACAGCCCACATTCCAGCCCTGCCTCCAGCGGGCGCG
67791_72	RYR1	GF107428	230394657	CTGCTCTGAGATTCCCGATTCTTCTCCTCTGATACCGACAGCCCTCCCCCTCGCCTGGC	C/T	CCTGAGGCCCTCGTCCTCTCTGGCTTCTCCCACCAACCCAGCCTCTCTGACTCTGCCTGGCCCCACGCTTGCAGGTCAGGTGGAGAGCCAGTCTCGCTGGGACCGTGTGCGCATCTTCCGGGCTGAGAAGTCCTATGCGGTGCAGAGCGGCCGCTGGTACTTCGAGTTCGAGGCCGTCACCACGGGCGAGATGCGAGTGGGCTGGGCGCGGCCTGAGCTGCGGCCTGATGTGGAGCTGGGAGCCGATGAGCTGGC
67795_107	RYR1	GF107429	230394658	CTTCTTGCACCTCGCCTGTCCCTATACGGTCCCTTCCAGCTTCCGGCATGCCCATCCCTTCTTTCCACGGTCCCGCCCCTGCCCTGCCCTCCTATC	C/T	TCACTCCTGCCCATCCTTCCCCTCCCGCCAGGCTTCCTGCCCGTCTGCAGCTTGGGACCTGGCCAGGTGGGCCACCTGAACCTGGGCCAGGATGTGAGCTCCCTGCGGTTCTTTGCCATCTGCGGCCTCCAGGAAGGTTTTGAGCCATTCGCCATCAACATGCAGCGTCCCGTCACTACCTGGTTCAGCAAAAACCTTCCCCAGTTTGAGGCCGTGCCCCTCGAGC
67797_271-273	RYR1	GF107430	230394659	AAAAGAGGAGTGAGTTTTTGGCTAATCCTCACTAAGTGCTTTGAGGCCTAATGATGA	C/-	TGTGTGTGGMGAGGTTTAGGACCAATAGCCCAGCCCCCTTCCCGCCTCAGTGCCTCCTMCCTGCCCCACAGGTGTCTCGTGTGGACGGCACCGTGGACACGCCCCCCTGCCTGCGCCTGACCCACCGCACCTGGGGCTCCCAGAACAGTCTGGTGGAGATGCTCTTTCTCCGGCTGAGCCTCCCTGTCCAGTTCCACCAGCACTTCCGCTGCACCGCAGGGGCCACCCCCCTGGCACCACCTGGYCTGCAGCCCC
67797_282	RYR1	GF107430	230394660	AAAAGAGGAGTGAGTTTTTGGCTAATCCTCACTAAGTGCTTTGAGGCCTAATGATGACTGTGTGTGG	A/C	GAGGTTTAGGACCAATAGCCCAGCCCCCTTCCCGCCTCAGTGCCTCCTMCCTGCCCCACAGGTGTCTCGTGTGGACGGCACCGTGGACACGCCCCCCTGCCTGCGCCTGACCCACCGCACCTGGGGCTCCCAGAACAGTCTGGTGGAGATGCTCTTTCTCCGGCTGAGCCTCCCTGTCCAGTTCCACCAGCACTTCCGCTGCACCGCAGGGGCCACCCCCCTGGCACCACCTGGYCTGCAGCCCCCTGCTGAGGA
67797_331	RYR1	GF107430	230394661	AAAAGAGGAGTGAGTTTTTGGCTAATCCTCACTAAGTGCTTTGAGGCCTAATGATGACTGTGTGTGGMGAGGTTTAGGACCAATAGCCCAGCCCCCTTCCCGCCTCAGTGCCTCCT	A/C	CCTGCCCCACAGGTGTCTCGTGTGGACGGCACCGTGGACACGCCCCCCTGCCTGCGCCTGACCCACCGCACCTGGGGCTCCCAGAACAGTCTGGTGGAGATGCTCTTTCTCCGGCTGAGCCTCCCTGTCCAGTTCCACCAGCACTTCCGCTGCACCGCAGGGGCCACCCCCCTGGCACCACCTGGYCTGCAGCCCCCTGCTGAGGATGAGGCCCGGGCAGCAGAACCTGATCCCGACTATGAAAACCTGCGCCGC
67797_517	RYR1	GF107430	230394662	CTAATGATGACTGTGTGTGGMGAGGTTTAGGACCAATAGCCCAGCCCCCTTCCCGCCTCAGTGCCTCCTMCCTGCCCCACAGGTGTCTCGTGTGGACGGCACCGTGGACACGCCCCCCTGCCTGCGCCTGACCCACCGCACCTGGGGCTCCCAGAACAGTCTGGTGGAGATGCTCTTTCTCCGGCTGAGCCTCCCTGTCCAGTTCCACCAGCACTTCCGCTGCACCGCAGGGGCCACCCCCCTGGCACCACCTGG	C/T	CTGCAGCCCCCTGCTGAGGATGAGGCCCGGGCAGCAGAACCTGATCCCGACTATGAAAACCTGCGCCGCTCAGCTGGGCGCTGGGGCGAGGCTGAGGGCGGCAAAGAAGGAACTGCCAAGGAGGGGGCACCCGGGGGCACTGCSCAGGCTGGGGTAGAGGCCCAGCCTCCCAGGGCAGAAAATGAGAAGGATGCTACCACAGAGAAGAACAAGAAGAGAGGGTAAGTCAAGGGTGGGGTAGGGTCGGGTTTGGGG
67797_622-626	RYR1	GF107430	230394663	GACACGCCCCCCTGCCTGCGCCTGACCCACCGCACCTGGGGCTCCCAGAACAGTCTGGTGGAGATGCTCTTTCTCCGGCTGAGCCTCCCTGTCCAGTTCCACCAGCACTTCCGCTGCACCGCAGGGGCCACCCCCCTGGCACCACCTGGYCTGCAGCCCCCTGCTGAGGATGAGGCCCGGGCAGCAGAACCTGATCCCGACTATGAAAACCTGCGCCGCTCAGCTGGGCGCTGGGGCGAGGCTGAGGGCGGCAAA	GAA/-	GGAACTGCCAAGGAGGGGGCACCCGGGGGCACTGCSCAGGCTGGGGTAGAGGCCCAGCCTCCCAGGGCAGAAAATGAGAAGGATGCTACCACAGAGAAGAACAAGAAGAGAGGGTAAGTCAAGGGTGGGGTAGGGTCGGGTTTGGGGTCTGTCCTGGGACCCGCAATTATGCA
67797_661	RYR1	GF107430	230394664	GGGCTCCCAGAACAGTCTGGTGGAGATGCTCTTTCTCCGGCTGAGCCTCCCTGTCCAGTTCCACCAGCACTTCCGCTGCACCGCAGGGGCCACCCCCCTGGCACCACCTGGYCTGCAGCCCCCTGCTGAGGATGAGGCCCGGGCAGCAGAACCTGATCCCGACTATGAAAACCTGCGCCGCTCAGCTGGGCGCTGGGGCGAGGCTGAGGGCGGCAAAGAAGGAACTGCCAAGGAGGGGGCACCCGGGGGCACTGC	C/G	CAGGCTGGGGTAGAGGCCCAGCCTCCCAGGGCAGAAAATGAGAAGGATGCTACCACAGAGAAGAACAAGAAGAGAGGGTAAGTCAAGGGTGGGGTAGGGTCGGGTTTGGGGTCTGTCCTGGGACCCGCAATTATGCA
67799_132	RYR1	GF107431	230394665	GGTGCAGTTAGGCTGGATGTGCAGGCACCAGTGCTGTGATGGGGAGGCCTGGGGGCTGCGCTTGAGAGCGATTCTCAGGACAGCCTCTGCTCCCACCACCAGGTTCCTATTCAAGGCCAA	A/G	AAGGCTGCCATGATGACCCAGCCACCGGCCACCCCGACTCTGCCCAGACTCCCTCACGAGGTGGTGCCTGCTGATGACCGCGATGACCCTGACATCATCCTCAACACCACCACGGTGAGTGCTGGGGACCTTCAGCTTCCAGATTTCACGCTGTGATCCCTGGTAACCACCCTTACCTGGGGTCACCCCAATATATAGCTGAGACCACAAGGCACACTATACATCAGTTTCACCCTTTGAACCCCTAAATCCATA
67803_267	RYR1	GF107432	230394666	GTTGAGCGAGTTTAGATCTGCGAAGGGGCAGTGCCGGGCATGGCGTAGTTCAGTCACTGTGGTGAGTTACCACAGTGCTGGTGACAGCTCCCCCAAGGATCTGGGGGCTCTCCCTGGACCCCCCCTGCTGTCGTGACCCCCACACTCTCCCGTCCACAGGAACATCATGAACAACAAAGTCTTCTACCAACACCCGAACTTGATGCGGGCACTGGGCATGCACGAGACAGTCATGGAGGTCATGGTGAATGTCCT	C/T	GGCGGCGGGGAGTCCAAGGTAAGGGGGATGCATGGGCTGGGGAGCTCGGGGGAGGGGCCATGGGAGGGCAGGCGCTGACCACCAGCCCACCCTGCTCGCCCAGGAGATCCGCTTCCCCAAGATGGTGACGAGCTGCTGCCGCTTCCTCTGCTACTTCTGCCGCATCAGCCGGCAGAACCAGCGCTCCATGTTTGACCACCTGAGCTACCTGCTGGAGAACAG
67807_249	RYR1	GF107433	230394667	AGAGTGGGGAAGACGAACCCATCCCAGACAGTGACAGCCTGGCACAGTCAGGCCCGGGATGGGGAAGCACAGGCCAGAGGAGGCACCTGACCCAGGCTGGAAAAGGGGTGGTCAAGGAGAGCTTCCTGGAGGAGGTGAGACAAGCAAAAGTGAGATGGTCAGCCATGCACCTCTAAAGAGCATTGTCACCACCTCTCACCCCCACAGGCATGCAGGGCTCCACGCCCCTGGATGTGGC	C/T	GCTGCCTCCGTCATTGACAACAACGAGCTGGCTTTGGCATTGCAGGAGCAGGACCTGGAGAAGGTACAGAAGGGGGAGGCCTGACCGCYAGGGGCACCTGCTAATTTGGGACCCACTCTGTAGGTGCCATTCTGCCTGGTCCAGGACCGAATCAGAAGGGAAATACTTTGCAGGGAAAAAATAGGACCCTGACACGTTC
67807_338	RYR1	GF107433	230394668	GCCAGAGGAGGCACCTGACCCAGGCTGGAAAAGGGGTGGTCAAGGAGAGCTTCCTGGAGGAGGTGAGACAAGCAAAAGTGAGATGGTCAGCCATGCACCTCTAAAGAGCATTGTCACCACCTCTCACCCCCACAGGCATGCAGGGCTCCACGCCCCTGGATGTGGCYGCTGCCTCCGTCATTGACAACAACGAGCTGGCTTTGGCATTGCAGGAGCAGGACCTGGAGAAGGTACAGAAGGGGGAGGCCTGACCGC	C/T	AGGGGCACCTGCTAATTTGGGACCCACTCTGTAGGTGCCATTCTGCCTGGTCCAGGACCGAATCAGAAGGGAAATACTTTGCAGGGAAAAAATAGGACCCTGACACGTTC
67809_125	RYR1	GF107434	230394669	GTTATTGTTTGCTGAGGGGTCCTGAGATGACCTGGACGATGGAGCTCCAGGGAAGGGCAGGGACTGGAGCCTTGGGGAGACAGGTGGTATGGTCCGGCCCTGGCTGAG	C/T	CCCCCTCTGCCCCCAGGTGGTGTCCTACCTGGCAGGCTGTGGCCTCCAAAGCTGCCCCATGCTCCTGGCCAAAGGGTACCCGGACATYGGCTGGAACCCCTGCGGTGGTGAGCGCTACCTGGACTTCCTGCGCTTTGCTGTCTTTGTCAATGGTGAGTCCGGAGGTGGCAGTGACAGGGAAGGAGGCTGGGGGGCACGGGCCAAAGCCTCCCTCAGGCCCACAGGAGCAGGGAGCCCTCCAAGTGGGCTTGAGCC
67809_213	RYR1	GF107434	230394670	GTTATTGTTTGCTGAGGGGTCCTGAGATGACCTGGACGATGGAGCTCCAGGGAAGGGCAGGGACTGGAGCCTTGGGGAGACAGGTGGTATGGTCCGGCCCTGGCTGAGYCCCCCTCTGCCCCCAGGTGGTGTCCTACCTGGCAGGCTGTGGCCTCCAAAGCTGCCCCATGCTCCTGGCCAAAGGGTACCCGGACAT	C/T	GGCTGGAACCCCTGCGGTGGTGAGCGCTACCTGGACTTCCTGCGCTTTGCTGTCTTTGTCAATGGTGAGTCCGGAGGTGGCAGTGACAGGGAAGGAGGCTGGGGGGCACGGGCCAAAGCCTCCCTCAGGCCCACAGGAGCAGGGAGCCCTCCAAGTGGGCTTGAGCCAGGGTCTGGGGGCTGACGAGGCCTGGCATTTACCTTGAGGT
67811_189	RYR1	GF107435	230394671	GGCCTGGCATTTACCTTGAGGTCGGGGGCTGTTGGGGAGGGGCCCTSGGCAGGGGCTCACGAGGACCCCCCGACCCTGCGAGCCACCAGGTGAGAGCGTGGAGGAGAACGCCAACGTGGTGGTGCGGCTGCTGATCCGCAAGCCCGAGTGCTTCGGGCCTGCCCTGCGGGGCGAGGGCGGCTC	A/G	GGGCTGCTGGCCACCATCGAGGAGGCCATCCGCATCTCCGAGGACCCCGCGCGGGACGGCCCTGGCGTCCGCAGGGACCGGCGGCGAGAGCAGTGAGTCACCCGCCCCCTCCTCAGCAGAACATCCTACCCTCCCCAAGCCCCTTGCCACCTCCCCCACACCACGCACCTTCCCCTACAGCTTCGGGGAGGAGCCCCCTGAAGAAAACCGGGTGCACCTGGGACACGCCATCATGTCCTTCTATGCTG
67811_52	RYR1	GF107435	230394672	GGCCTGGCATTTACCTTGAGGTCGGGGGCTGTTGGGGAGGGGCCCT	C/G	GGCAGGGGCTCACGAGGACCCCCCGACCCTGCGAGCCACCAGGTGAGAGCGTGGAGGAGAACGCCAACGTGGTGGTGCGGCTGCTGATCCGCAAGCCCGAGTGCTTCGGGCCTGCCCTGCGGGGCGAGGGCGGCTCRGGGCTGCTGGCCACCATCGAGGAGGCCATCCGCATCTCCGAGGACCCCGCGCGGGACGGCCCTGGCGTCCGCAGGGACCGGCGGCGAGAGCAGTGAGTCACCCGCCCCCTCCTCAGCA
67815_192	RYR1	GF107436	230394673	GGGAATTCTAGAATTAGCTCCACAACATGGAGGCCTGATTTGCCTGCCTTTGGGTCAGGAAGGGATGGAGCTGGGGGAATGCTCAAAAGGGGGATGGGGTGTCTGACGACATGTCCACCTCCCTTCTCCAGCTGATCCAAGC	C/T	GGCAAGGGCGAGGCCCTGCGGATCCGTGCCATCCTGCGCTCCCTCGTGCCCCTGGACGATCTCGTGGGCATCATCAGCCTCCCACTGCAGATACCCACCCTGGGCAAAGGTGCAGACGGGGCGGYGGGCAGGGGCAGTGGCGGGGGGGGGGACTCAGCAGGGGAGCGATGCTGGGGAGGAAGTGGAGGGGCCCCAAGGGCAGCCTTGACCCCCCTCTTCCTGCCCACAGACGGGGCTCTAGTACAGCCAAAGATG
67815_317	RYR1	GF107436	230394674	ATTAGCTCCACAACATGGAGGCCTGATTTGCCTGCCTTTGGGTCAGGAAGGGATGGAGCTGGGGGAATGCTCAAAAGGGGGATGGGGTGTCTGACGACATGTCCACCTCCCTTCTCCAGCTGATCCAAGCYGGCAAGGGCGAGGCCCTGCGGATCCGTGCCATCCTGCGCTCCCTCGTGCCCCTGGACGATCTCGTGGGCATCATCAGCCTCCCACTGCAGATACCCACCCTGGGCAAAGGTGCAGACGGGGCGG	C/T	GGGCAGGGGCAGTGGCGGGGGGGGGGACTCAGCAGGGGAGCGATGCTGGGGAGGAAGTGGAGGGGCCCCAAGGGCAGCCTTGACCCCCCTCTTCCTGCCCACAGACGGGGCTCTAGTACAGCCAAAGATGTCAGCA
67815_333-335	RYR1	GF107436	230394675	GAGGCCTGATTTGCCTGCCTTTGGGTCAGGAAGGGATGGAGCTGGGGGAATGCTCAAAAGGGGGATGGGGTGTCTGACGACATGTCCACCTCCCTTCTCCAGCTGATCCAAGCYGGCAAGGGCGAGGCCCTGCGGATCCGTGCCATCCTGCGCTCCCTCGTGCCCCTGGACGATCTCGTGGGCATCATCAGCCTCCCACTGCAGATACCCACCCTGGGCAAAGGTGCAGACGGGGCGGYGGGCAGGGGCAGTGGC	G/-	GGGGGGGGGACTCAGCAGGGGAGCGATGCTGGGGAGGAAGTGGAGGGGCCCCAAGGGCAGCCTTGACCCCCCTCTTCCTGCCCACAGACGGGGCTCTAGTACAGCCAAAGATGTCAGCA
67817_276	RYR1	GF107437	230394676	GTTGGATAAAGAAACGGCCGGGGCTTCGGGCAGGGGCAGTGGCGGGGGGGGGATCTCAGCAGGGGAGCGATGCTGGGGAGGAAGTGGAGGGGCCCCAAGGGCAGCCTTGACCCCCCTCTTCCTGCCCACAGACGGGGCTCTAGTACAGCCAAAGATGTCAGCATCCTTCGTGCCGGACCACAAGGCGTCGATGGTGCTCTTCCTGGACCGTGTGTACGGCATCGAGAACCAGGACTTCTTGCTGCA	C/T	GTGCTGGACGTGGGGTTCCTGCCTGATATGAGGGCGGCCGCCTCGCTGGACACGGTGAGTAGCCTGGTCAACCTCCTGGCTGTGGGATGGGTCATGGGAACAGTGGCAGCACTTTTGTTGGTTCTGAACCTGTGCACATGTCATGATCCA
67819_279	RYR1	GF107438	230394677	GAGGGCCTGATGTCCGTCCCATGCAGAGGAGGGCACTTTGAGAACCACTGGAAATGGCACTGGCGCTGAACCGCTACCTATGCCTGGCCGTGCTGCCACTCATCACCAAGTGTGCGCCACTCTTCGCGGGAACCGAGCATCGTGCCATCATGGTGGACTCCATGCTTCACACGGTGTACCGCCTGTCCCGTGGCCGCTCGCTCACCAAGGCGCAGCGCGACGT	C/T	ATCGAGGAATGCCTGATGGCGCTCTGCAGGTGGGGGGCGGGCCCCGCGGTGGGAGGGGCTCCCGGGGGGCGGGCCTCGGGGTGGGAGGGTCTCCCGCAGGGGCGGGCCTCGGGGGTGGGAAAACCCCGCCCCGAACATGTCTCCTCAGGTACATCCCCCCGTCCATGCTACACCACCT
67821_167	RYR1	GF107439	230394678	GCAAATGAGAATGCCCTTTTGGCCCCGGCCGCCTCGGCCTGGGCGCGTGATACAGAAGACGCCCCAGAGTCCGAGGGTGGCGCAAGCTGGTGGGTGGAGGCTGAAGAGGGCTTGTCCTTACCTTGAGGGGCATGATGGCGCTCTGCAGGTGG	A/G	GGGCGGGCCCCGCGGTGGGAGGGGCTCCCGGGGGGCGGGCCTCGGGGTGGGAGGGGCTCCCGCAGGGGCGGGCCTCGGGGGTGGGAAAACCCCGCCCCGAWCATGTCTCCGCAGGTACATCCGCCCGTCCATGCTACAGCACCTGCTTCGGCGCCTGGTGTTCGACGTGCCCATCCTTAACGAGTTCGCCAAGATGCCCCTCAAGGTGAGGACAAGCCCTCTTCAGCCTCCACCCACCAGCTTGCGCCACCCTCG
67821_268	RYR1	GF107439	230394679	GCAAATGAGAATGCCCTTTTGGCCCCGGCCGCCTCGGCCTGGGCGCGTGATACAGAAGACGCCCCAGAGTCCGAGGGTGGCGCAAGCTGGTGGGTGGAGGCTGAAGAGGGCTTGTCCTTACCTTGAGGGGCATGATGGCGCTCTGCAGGTGGRGGGCGGGCCCCGCGGTGGGAGGGGCTCCCGGGGGGCGGGCCTCGGGGTGGGAGGGGCTCCCGCAGGGGCGGGCCTCGGGGGTGGGAAAACCCCGCCCCGA	A/T	CATGTCTCCGCAGGTACATCCGCCCGTCCATGCTACAGCACCTGCTTCGGCGCCTGGTGTTCGACGTGCCCATCCTTAACGAGTTCGCCAAGATGCCCCTCAAGGTGAGGACAAGCCCTCTTCAGCCTCCACCCACCAGCTTGCGCCACCCTCGGACTCTGGGGCGTCTTCTGTATCACGCGCCCAGGCCGAGGCGGCCGGGGCCACACGGGCATTCTCATTTGCGTACTGGG
67823_309	RYR1	GF107440	230394680	CCTGGGCCCCCAGACCTTATGGGCCAGCGAGTCAAAGATGCCCCAGAAGAGTTTGCGAGTGAGGTGCAGCTCTTCCTCCGAGGTGACTCCGAAGTTGGCCCAGCCTGTGGGGAGGCAGTAGTACTTCCAGCAACGCTCATAGTGGTTGGTGAGGAGCTAGATGGGGAGCGAAAAGGGAGACACATAAATGAGGGGGACATACACAGGCGGCAGGCAAAGAAAGCCCCAGGGAGGCCCAGGGTATCAGTG	C/G	TTTTAAATTATGAATGAAGTGATTATGCAAATGGTATGCTAATAAGGGTGAATACGTGTGCCTATTGGGGTGTGGTCCTGGATGGTTTACTATCTAAATTTGGCACTATAATTTAGAGTCAGGATGGGCATTAAATCAGAGCTGGATTTGTTTGGTTGT
68781_147	RYR1	GF107446	230394697	GAGAAGAATGTTTCAGGGGTGGAAGGCGGGCCCACCCAGCATCTGCTGACCCCTCCCTCAATAGCGTGATCATCCCAGAGAAGCTGGACTCCTTCATCAACAAGTTTGCCGAGTACACGCATGAGAAGTGGGCC	C/T	TCGACAAGGTGGGCGTCGGGGTCCTCCCTTCTGCAGGAATCCCCACCCCTGCCAGCTCCCCTCAAGAYCTCAGCCTTCTCTCGGTCTCATATCCTCCCCAAGGGCCCCACATTTCCCTGAGACCCCTAACTTCCTGGGACCCACAGCTTCTTCTGGAATCCTTGGCCCCTCCAGGGTTTCCCCTCTGTGTCCCTAGGCTGCTGGGCACCTTTCATCCTGCTCTCACCCCAGGTGTCTAGTGACGCTGCCCCTACC
68781_215	RYR1	GF107446	230394698	GAGAAGAATGTTTCAGGGGTGGAAGGCGGGCCCACCCAGCATCTGCTGACCCCTCCCTCAATAGCGTGATCATCCCAGAGAAGCTGGACTCCTTCATCAACAAGTTTGCCGAGTACACGCATGAGAAGTGGGCCYTCGACAAGGTGGGCGTCGGGGTCCTCCCTTCTGCAGGAATCCCCACCCCTGCCAGCTCCCCTCAAGA	C/T	CTCAGCCTTCTCTCGGTCTCATATCCTCCCCAAGGGCCCCACATTTCCCTGAGACCCCTAACTTCCTGGGACCCACAGCTTCTTCTGGAATCCTTGGCCCCTCCAGGGTTTCCCCTCTGTGTCCCTAGGCTGCTGGGCACCTTTCATCCTGCTCTCACCCCAGGTGTCTAGTGACGCTGCCCCTACCCACCCCCTCTCCACCTCCAGATCCAGAACAACTGGTCCTATGGGGAGAACATAGATGAGGAGCTGAAG
68781_540	RYR1	GF107446	230394699	GACCCACAGCTTCTTCTGGAATCCTTGGCCCCTCCAGGGTTTCCCCTCTGTGTCCCTAGGCTGCTGGGCACCTTTCATCCTGCTCTCACCCCAGGTGTCTAGTGACGCTGCCCCTACCCACCCCCTCTCCACCTCCAGATCCAGAACAACTGGTCCTATGGGGAGAACATAGATGAGGAGCTGAAGACCCATCCCATGCTGAGGCCCTACAAGACCTTTTCAGAGAAGGTGACCAAGCCTTGGGCCCCAATGTTA	G/T	GGGTTCAAAATTTGAGGGTTCAGGGAGGAGTGAGGCAGCTTCATGGGTTTGGATCTAGCT
68783_625-627	RYR1	GF107447	230394700	TTGAAGGCCATGATTGCCTGGGAATGGACGATAGAGAAAGCCAGGGAGGGTGAGGAGGAGAAGACGGAGAAGAAAAAAACACGGAAGATATCCCAAAGTGCCCAGGTGGAGGTGGAGGCGGGGCTGGGGCGAGGGGCGGGGTCATGAGGGTGGGGAGTGGCTAGCATAAGGGGCGGGACCAGGGGAGGGTGGGGCCAGGCGGAAGGTGGAGTCAGGAAGAGGGAGAAGGAGGGGGGGAAAGACCAGGGAAAGGGG	T/-	TKGGGTCGGGGAAAGGGGGCGGGCAAAGGCTAAGAGGGCTGGAAAAGGAGGGGACGTGGGTCTGCAGAACTGCAAAGGGCGGAAGAGAGRAGGGTGGCTTAGAGACCCGGCCTTAGGAGAGGGTACAGAGGAGGGGTGTAGGGCTAGGTATGGGGAT
68783_628	RYR1	GF107447	230394701	GAAGGCCATGATTGCCTGGGAATGGACGATAGAGAAAGCCAGGGAGGGTGAGGAGGAGAAGACGGAGAAGAAAAAAACACGGAAGATATCCCAAAGTGCCCAGGTGGAGGTGGAGGCGGGGCTGGGGCGAGGGGCGGGGTCATGAGGGTGGGGAGTGGCTAGCATAAGGGGCGGGACCAGGGGAGGGTGGGGCCAGGCGGAAGGTGGAGTCAGGAAGAGGGAGAAGGAGGGGGGGAAAGACCAGGGAAAGGGGTT	G/T	GGGTCGGGGAAAGGGGGCGGGCAAAGGCTAAGAGGGCTGGAAAAGGAGGGGACGTGGGTCTGCAGAACTGCAAAGGGCGGAAGAGAGRAGGGTGGCTTAGAGACCCGGCCTTAGGAGAGGGTACAGAGGAGGGGTGTAGGGCTAGGTATGGGGAT
68783_716	RYR1	GF107447	230394702	TCCCAAAGTGCCCAGGTGGAGGTGGAGGCGGGGCTGGGGCGAGGGGCGGGGTCATGAGGGTGGGGAGTGGCTAGCATAAGGGGCGGGACCAGGGGAGGGTGGGGCCAGGCGGAAGGTGGAGTCAGGAAGAGGGAGAAGGAGGGGGGGAAAGACCAGGGAAAGGGGTTKGGGTCGGGGAAAGGGGGCGGGCAAAGGCTAAGAGGGCTGGAAAAGGAGGGGACGTGGGTCTGCAGAACTGCAAAGGGCGGAAGAGAG	A/G	AGGGTGGCTTAGAGACCCGGCCTTAGGAGAGGGTACAGAGGAGGGGTGTAGGGCTAGGTATGGGGAT
68799_211	RYR1	GF107448	230394703	GAAGCAAGAGGGCATTTAGTTAAGCCAGGGATACGGCCGTATCAGTGACCCCCGATGAATAGCCTCTCTGCTCCAAAGGGTCCTGGGGAGAGGCACTT	A/G	CGTGGAGGAGGGGACTGGGATCCAGGACTGGGCAGAGGGGGCGTGGGAACTAAGCACAGCCTCCTCTTCCAGGCTGCGGCCAGCCCTCGGTGAGTGCCTGGCCCGCCTGGCAGCAGCCATGCCAGTGGCATTCCTGGAGCCCCAGCTGAACGAGTACAATGCCTGCTCAGTGTACACCACCAAGTCTCCCCGGGAGCGGGCCAGTAAGTTGGATGTGGCTGGGGCAGCTGTCAAGGGTTATATT
68801_223	RYR1	GF107449	230394704	GGTTTTTGGTGTGGACAATGAGGTCTGAGGTCTGGGCATGATGGGTCTGGGCATGATGGGTTGACCCTCCTTGCACCCCAGTCCTGGGGCTCCCCAACAGCGTGGAGGAGATGTGCCCGGATATTCCGGTGCTGGAGCGGCTCATGGCAGACATCGGGGGGCTGGCCGAGTCGGGGGCCCGCTACACGGAGATGCCACACGTCATTGAGATCAC	A/G	CTGCCCATGCTGTGCAGCTACCTGCCCCGCTGGTGGGAACGCGGGCCCGAGGCGCCCCCACCCGCCCTGCCCGCGGGAGCCCCTCCGCCCTGCACAGCTGTCACTTCCGACCACCTCAACTCCCTGCTGGGAAACATCCTGCGGATCATCGTCAACAACTTGGGCATCGACGAGGCCTTATGGATGAAGCGGCTGGCCGGTGGGA
68805_107	RYR1	GF107450	230394705	GACCGCATGATAGATGACCTTTCAGTGAGCTGGGGCCTGCAGGGGCGWGTGGGGGCAGAGGAGGGTGGTACACCTCCAGGGGTC	A/G	CCCTTCACCTCAAGGGGCATGGGAACCAGGCTGCTGGCCTGGGCAGAACCAGGGGAGGGTGCAGGATGTGGGAGAAGAGAAAAAAAAACAGCCCAGGAGGATTATGGGGGAGACACAGGTGGAGAGTCTAGAAGCCCCCGCCCCAAGCCCCCCTTCCCGGCCCCCAGAAAGCTGGYGAGCAGGAGGAGGAGGAGGAAGAGGTGGAGGAGAAGAAGCCGGACCCCCTGCACCAGCTCGTCCTGCACTTCAGCCGCA
68805_283	RYR1	GF107450	230394706	CATGATAGATGACCTTTCAGTGAGCTGGGGCCTGCAGGGGCGWGTGGGGGCAGAGGAGGGTGGTACACCTCCAGGGGTCRCCCTTCACCTCAAGGGGCATGGGAACCAGGCTGCTGGCCTGGGCAGAACCAGGGGAGGGTGCAGGATGTGGGAGAAGAGAAAAAAAAACAGCCCAGGAGGATTATGGGGGAGACACAGGTGGAGAGTCTAGAAGCCCCCGCCCCAAGCCCCCCTTCCCGGCCCCCAGAAAGCTGG	C/T	GAGCAGGAGGAGGAGGAGGAAGAGGTGGAGGAGAAGAAGCCGGACCCCCTGCACCAGCTCGTCCTGCACTTCAGCCGCACCGCCCTGACCGAAAAGAGGTGAGGACCCTTCCTGGGTCCTGGAGAGACCCCCGCTTCTTCTCGCCACACCCAACAATCTCGTTATCCCTCAGGAGATCACTGGGGGTGGGGAGAGGAAGCGGGGGTCTCTCCAGGACCCAGGAAGGGTCCTCACCTCTTTT
68805_70	RYR1	GF107450	230394707	GACCGCATGATAGATGACCTTTCAGTGAGCTGGGGCCTGCAGGGGCG	A/T	GTGGGGGCAGAGGAGGGTGGTACACCTCCAGGGGTCRCCCTTCACCTCAAGGGGCATGGGAACCAGGCTGCTGGCCTGGGCAGAACCAGGGGAGGGTGCAGGATGTGGGAGAAGAGAAAAAAAAACAGCCCAGGAGGATTATGGGGGAGACACAGGTGGAGAGTCTAGAAGCCCCCGCCCCAAGCCCCCCTTCCCGGCCCCCAGAAAGCTGGYGAGCAGGAGGAGGAGGAGGAAGAGGTGGAGGAGAAGAAGCCG
77117_193	RYR2	GF107460	230394734	TTGTAACATGTTTATTTTTCAAATGTAGGTCCCACTGGTAATCTTTAAGCGAGAAAAGGAAGTAGCTCGAAAATTGGAATTTGATGGGCTTTATATTACAGAACAGCCTTCAGAAGATGATATTAAAGGCCAGTGGGATAGACTCGTAATCAACACACAGTGAGTAAAGAATTATAT	A/G	AGACATTTCTGTGCTCAGTAATTTTAAGACATAAAATACTTTCCTGGAGTTCCTGCAGATTTGTCACAAGTTTGTCATATTCAGCCAAGAAAATCAAAAGATGAAGCTCCATCAGCCTCTTAAAGGAGGCCATCAATCTCTGCCCCTCTGTGTTCTAAATTCCTCCATCATCATGGCTTGGAGCCCATTTCCTCAGCATGTATGCAAC
73517_596	CACNA1S	GF107455	230394717	CTCCCTCTGTCCCAACCCAGGCCCGTGTGTGAGTCCCCCCCACCCCCAGCCTCCTTGGGGACACTCTGGGATGTCACTGGCTGGGCTGGGGAGGATGACAGCTGCCTGGCCGCAGGAGCTCAGGCTGGGCAGCAAGGAGCCAGCGGAGGCTAATTTTACTCCCTGGGAGCAGGGAGCGCGCTCCCCGCCCCGCCTGGCTGGCTCAGCAAGGCAGGCTCCCCAGCGGGCTCAGCCGCCCAGTCCCCAAGGCGGGGG	C/T	ACCGGACGGACGGACGGGACGCAGGGAGGAGAGGGCAGTGGTGGGTGAGCCGAGAGAGTGAGCCTGCTGGGAACCATGGAGCCGTCTTCACCCCAGGACGAGGGCCAGAGGAAGAAACAGCCTAAGAAGCCTCTTCCCGAGGTCCTGCCCAGGCCACCCCG
73521_112	CACNA1S	GF107456	230394718	CAGCGAGCTGCGCCGGCTCCCACGCTGTGTGCGCAGGGCTGCTGTGCTCACCTCACCCCAGAGACAGCCTGCCCGGGGCTCCCACGGCTGTGGCCCTCTGCCCAC	C/G	SGGGGCCCAGCCGAGTGATGGGGAGCMTCAGGCATCCTCRGAGRATGGCTGGCAGGCCCCTTCCAGGCTCCAATGCAGCCTTTCCTCACGTGGTCCTAACTTCCCCATCATGTGAGGGTCCAGAAGGMCCCCCGGGTCCCCAARCCTRCCCTTCCCGGCCTGGCTCTGCCTCATCACACACCTCCCCCCTCCACCCCCCTGCTCGCCCCAGGCTGCTGTACAAGGCCATAGACTCTTACGAGGAGGACAAGGGCC
73521_113	CACNA1S	GF107456	230394719	CAGCGAGCTGCGCCGGCTCCCACGCTGTGTGCGCAGGGCTGCTGTGCTCACCTCACCCCAGAGACAGCCTGCCCGGGGCTCCCACGGCTGTGGCCCTCTGCCCACS	C/G	GGGGCCCAGCCGAGTGATGGGGAGCMTCAGGCATCCTCRGAGRATGGCTGGCAGGCCCCTTCCAGGCTCCAATGCAGCCTTTCCTCACGTGGTCCTAACTTCCCCATCATGTGAGGGTCCAGAAGGMCCCCCGGGTCCCCAARCCTRCCCTTCCCGGCCTGGCTCTGCCTCATCACACACCTCCCCCCTCCACCCCCCTGCTCGCCCCAGGCTGCTGTACAAGGCCATAGACTCTTACGAGGAGGACAAGGGCCC
73521_139	CACNA1S	GF107456	230394720	CAGCGAGCTGCGCCGGCTCCCACGCTGTGTGCGCAGGGCTGCTGTGCTCACCTCACCCCAGAGACAGCCTGCCCGGGGCTCCCACGGCTGTGGCCCTCTGCCCACSSGGGGCCCAGCCGAGTGATGGGGAGC	A/C	TCAGGCATCCTCRGAGRATGGCTGGCAGGCCCCTTCCAGGCTCCAATGCAGCCTTTCCTCACGTGGTCCTAACTTCCCCATCATGTGAGGGTCCAGAAGGMCCCCCGGGTCCCCAARCCTRCCCTTCCCGGCCTGGCTCTGCCTCATCACACACCTCCCCCCTCCACCCCCCTGCTCGCCCCAGGCTGCTGTACAAGGCCATAGACTCTTACGAGGAGGACAAGGGCCCTGTGTACAACCACCGTGTGGAGATGG
73521_152	CACNA1S	GF107456	230394721	CAGCGAGCTGCGCCGGCTCCCACGCTGTGTGCGCAGGGCTGCTGTGCTCACCTCACCCCAGAGACAGCCTGCCCGGGGCTCCCACGGCTGTGGCCCTCTGCCCACSSGGGGCCCAGCCGAGTGATGGGGAGCMTCAGGCATCCTC	A/G	GAGRATGGCTGGCAGGCCCCTTCCAGGCTCCAATGCAGCCTTTCCTCACGTGGTCCTAACTTCCCCATCATGTGAGGGTCCAGAAGGMCCCCCGGGTCCCCAARCCTRCCCTTCCCGGCCTGGCTCTGCCTCATCACACACCTCCCCCCTCCACCCCCCTGCTCGCCCCAGGCTGCTGTACAAGGCCATAGACTCTTACGAGGAGGACAAGGGCCCTGTGTACAACCACCGTGTGGAGATGGCCATCTTCTTCAT
73521_156	CACNA1S	GF107456	230394722	CAGCGAGCTGCGCCGGCTCCCACGCTGTGTGCGCAGGGCTGCTGTGCTCACCTCACCCCAGAGACAGCCTGCCCGGGGCTCCCACGGCTGTGGCCCTCTGCCCACSSGGGGCCCAGCCGAGTGATGGGGAGCMTCAGGCATCCTCRGAG	A/G	ATGGCTGGCAGGCCCCTTCCAGGCTCCAATGCAGCCTTTCCTCACGTGGTCCTAACTTCCCCATCATGTGAGGGTCCAGAAGGMCCCCCGGGTCCCCAARCCTRCCCTTCCCGGCCTGGCTCTGCCTCATCACACACCTCCCCCCTCCACCCCCCTGCTCGCCCCAGGCTGCTGTACAAGGCCATAGACTCTTACGAGGAGGACAAGGGCCCTGTGTACAACCACCGTGTGGAGATGGCCATCTTCTTCATCATC
73521_240	CACNA1S	GF107456	230394723	CAGCGAGCTGCGCCGGCTCCCACGCTGTGTGCGCAGGGCTGCTGTGCTCACCTCACCCCAGAGACAGCCTGCCCGGGGCTCCCACGGCTGTGGCCCTCTGCCCACSSGGGGCCCAGCCGAGTGATGGGGAGCMTCAGGCATCCTCRGAGRATGGCTGGCAGGCCCCTTCCAGGCTCCAATGCAGCCTTTCCTCACGTGGTCCTAACTTCCCCATCATGTGAGGGTCCAGAAGG	A/C	CCCCCGGGTCCCCAARCCTRCCCTTCCCGGCCTGGCTCTGCCTCATCACACACCTCCCCCCTCCACCCCCCTGCTCGCCCCAGGCTGCTGTACAAGGCCATAGACTCTTACGAGGAGGACAAGGGCCCTGTGTACAACCACCGTGTGGAGATGGCCATCTTCTTCATCATCTACATCATCCTCA
73521_256	CACNA1S	GF107456	230394724	CAGCGAGCTGCGCCGGCTCCCACGCTGTGTGCGCAGGGCTGCTGTGCTCACCTCACCCCAGAGACAGCCTGCCCGGGGCTCCCACGGCTGTGGCCCTCTGCCCACSSGGGGCCCAGCCGAGTGATGGGGAGCMTCAGGCATCCTCRGAGRATGGCTGGCAGGCCCCTTCCAGGCTCCAATGCAGCCTTTCCTCACGTGGTCCTAACTTCCCCATCATGTGAGGGTCCAGAAGGMCCCCCGGGTCCCCAA	A/G	CCTRCCCTTCCCGGCCTGGCTCTGCCTCATCACACACCTCCCCCCTCCACCCCCCTGCTCGCCCCAGGCTGCTGTACAAGGCCATAGACTCTTACGAGGAGGACAAGGGCCCTGTGTACAACCACCGTGTGGAGATGGCCATCTTCTTCATCATCTACATCATCCTCA
73521_260	CACNA1S	GF107456	230394725	CAGCGAGCTGCGCCGGCTCCCACGCTGTGTGCGCAGGGCTGCTGTGCTCACCTCACCCCAGAGACAGCCTGCCCGGGGCTCCCACGGCTGTGGCCCTCTGCCCACSSGGGGCCCAGCCGAGTGATGGGGAGCMTCAGGCATCCTCRGAGRATGGCTGGCAGGCCCCTTCCAGGCTCCAATGCAGCCTTTCCTCACGTGGTCCTAACTTCCCCATCATGTGAGGGTCCAGAAGGMCCCCCGGGTCCCCAARCCT	A/G	CCCTTCCCGGCCTGGCTCTGCCTCATCACACACCTCCCCCCTCCACCCCCCTGCTCGCCCCAGGCTGCTGTACAAGGCCATAGACTCTTACGAGGAGGACAAGGGCCCTGTGTACAACCACCGTGTGGAGATGGCCATCTTCTTCATCATCTACATCATCCTCA
73539_283	CPT2	GF107457	230394726	CGTATCCTCCAATTTGAAAATCCTGTGACTTTCAGGCTCTCCTGGCACAGGAACTTGAGAACGCTCAAATTCTCTTCCCGAATCCTCCCACTGTTCGCTTAGATTTTCTCTCTTGAACTCTTCTCGAACTTCTCCAGGAAGCCAACTTCCAATCAGATATCTAATTGTCCCTCCTACTTCTCCCAGAAAAATGTCCTACCTGCATATCTCCAGCCCTGTCCTTACTCCTCCAACTAGGGTGTC	C/T	CCCCCAATCCTGCCCAGACGATGGAGCAGCCAATTCCTGATGCATAATAGTTACTCTCCCTCCACTTCTCCCAACACTCCCCCTTTTGGACACCCGGCCCTCGGAACCCTCAGCCCTGCTCGCTGTGCCTCCAGTCCTGTTTATTTTAGCATCCTACCAGTCTCCCCCAGACTCACCTTACCCTCCCCCAAGTCTTCAACCTTCTAAGTCAGTCTTCACCTGGAAGCCTTTCACCG
73539_286-289	CPT2	GF107457	230394727	CGTATCCTCCAATTTGAAAATCCTGTGACTTTCAGGCTCTCCTGGCACAGGAACTTGAGAACGCTCAAATTCTCTTCCCGAATCCTCCCACTGTTCGCTTAGATTTTCTCTCTTGAACTCTTCTCGAACTTCTCCAGGAAGCCAACTTCCAATCAGATATCTAATTGTCCCTCCTACTTCTCCCAGAAAAATGTCCTACCTGCATATCTCCAGCCCTGTCCTTACTCCTCCAACTAGGGTGTCYCCC	CC/-	AATCCTGCCCAGACGATGGAGCAGCCAATTCCTGATGCATAATAGTTACTCTCCCTCCACTTCTCCCAACACTCCCCCTTTTGGACACCCGGCCCTCGGAACCCTCAGCCCTGCTCGCTGTGCCTCCAGTCCTGTTTATTTTAGCATCCTACCAGTCTCCCCCAGACTCACCTTACCCTCCCCCAAGTCTTCAACCTTCTAAGTCAGTCTTCACCTGGAAGCCTTTCACCG
