# Supplementary material for: A defect in dystrophin causes a novel porcine stress syndrome
Source: BMC Genomics. 2012 Jun 12;13:233. doi: 10.1186/1471-2164-13-233 (PMC3463461; doi:10.1186/1471-2164-13-233)
Supplement: Additional files 2 — Table S2. SNPs found in the Porcine DMD Gene. [file 1471-2164-13-233-S2.xlsx]

## Sheet: Dystrophin SNPs
Table S2. SNPs found in the Porcine DMD Gene.
Marker Name	ACCESSION	SS_NUMBER	FLANKING_SEQUENCE_5'	OBSERVED_ALLELES	FLANKING_SEQUENCE_3'
83982_205	GF111012	410758947	TTTGCTTGTAAAGTCTGAATGACACTCAAAGTTGCTTCTTAACTCCTCATCACTCTTTTTTTTTACATTGTAGATGAAAGAGAAGATGTTCAAAAGAAAACATTCACAAAATGGATAAATGCACAATTTTCTAAGGTAAGGATATTTTGTTACTCCTCTTTTAATATGGAATATATGTTGCTGAATTTTCAAACTGAATTATG	C/T	CTCTATGTGATTTAACATGTGACTTAAAAATCCTTACTGTTTTTCTCGTAATTTTTTATTTTAGCTGAACAAATCTGGGACTGTTATGTTGACTTTTAATTAAGGAAGAAGCAACAGAATACATAGTAAAGAGAAATTTTTTAATTTGATGAAATATATCTTTGGTTCTTCTTGATAATGTGATTTTCTTGAACAACATCGGG
83984_310	GF111030	410758976	CAATATAGCTTTAAATTTTAAAAGCCATAATCACAGAAATGGATCACTGGAAACATGCTTTATTTAATTCAGTATATTTCTTATTTCAGTTTGGGAAGCAGCACATAGAAAACCTCTTCAATGACCTGCAGGATGGGAGACGCCTCCTAGACCTTCTTGAAGGCCTGACAGGGCAAAAACTGGTATGTGACTTACAGTGTTTATAAGAAATTTCATATTKACCTCACAAGGATTTCAGACCAGAAACAAACTCAT	G/T	AKAKTTTTTAATGAGATATAGTAAAATCCATCAAATTTACTAATTTCTAATTTAAGTAGCAATAGAAGACCTATTCCTGCATGAAACAATCTTGCAA
83984_312	GF111030	410758977	ATATAGCTTTAAATTTTAAAAGCCATAATCACAGAAATGGATCACTGGAAACATGCTTTATTTAATTCAGTATATTTCTTATTTCAGTTTGGGAAGCAGCACATAGAAAACCTCTTCAATGACCTGCAGGATGGGAGACGCCTCCTAGACCTTCTTGAAGGCCTGACAGGGCAAAAACTGGTATGTGACTTACAGTGTTTATAAGAAATTTCATATTKACCTCACAAGGATTTCAGACCAGAAACAAACTCATKA	G/T	AKTTTTTAATGAGATATAGTAAAATCCATCAAATTTACTAATTTCTAATTTAAGTAGCAATAGAAGACCTATTCCTGCATGAAACAATCTTGCAA
83988_67	GF111031	410758979	TTGCCTTGCATTTTGTTTTCTTTCCAAATAGACATTGTGTTTCTTTCCTTCAAGTGTTTCC	C/T	CTTTATCTCTAACAGGTTGATTTAGTGAATATCGGAAGCACTGACATAGTAGATGGAAATCATAAACTGACTCTTGGTTTGATTTGGAATATAATCCTCCACTGGCAGGTAAGAATCCTGGTGAATTTTTTTTATTTGTTTGTCTGTTTGTTTTGGGGGGGAGGGAGGTAATATATTGCTGGTCCTTCCTTTCATTTTTACCCTTGACCTGCAAAACTAACATGTCTATCTCTAATAATACAAAGCTCATTTCCA
84000_82	GF111000	410758968	TGATTTCCCTAAATTGTCATCTCTTATTAAGTTCTTCCCTTTTCAGGGATACATGATGGACTTGACATCCCATCAGGGAC	A/G	AATTGGCAGTGTTCTCCAATTGGGCAGTCAACTGATTGGAAAAGGGAAATTATCAGAAGATGAAGAAACTGAAGTGCAAGAACAAATGAATCTCCTAAATTCAAGATGGGAATGCCTCAGGGTAGCAAGTGTGGAAAAACAAAGCAAGTAAGTCCTTGTTTTTAATTTCTAAAAGTAGCAYATTTTAGAACCGTACTATTTTTTTTATATTGTAATTAGAGTATAGTTGATTTATAGTGTTATGTCAATTTCTGT
84002_411	GF110998	410758948	GGCCCAACCATGTGAACACACATTTAGTTATAAATATCAATTGTTTTACCCAGTAACAGGTTTAATAATAGTAAATAAAGTTGTTTGGAGAGAGATAATAATAGGCATCTTTCAAATTTTCAGTTTACATAAAGTCCTGATGGATCTTCAGAATCAGCAACTGAAAGAGTTAAATGACTGGCTAACAAAAACAGAAGAGAAAACAAGGAAAATGGAAAAAGAACCCCTTGGACCTGATCTTGAGGACCTAAAACA	C/G	CAAATACAACARCATAAGGTTAGTGTAATTTATGCTGTTTGCTTTCTTGTGGGTAACAAAACCTAAAGTGCAAGCCACC
84002_423	GF110998	410758949	TGAACACACATTTAGTTATAAATATCAATTGTTTTACCCAGTAACAGGTTTAATAATAGTAAATAAAGTTGTTTGGAGAGAGATAATAATAGGCATCTTTCAAATTTTCAGTTTACATAAAGTCCTGATGGATCTTCAGAATCAGCAACTGAAAGAGTTAAATGACTGGCTAACAAAAACAGAAGAGAAAACAAGGAAAATGGAAAAAGAACCCCTTGGACCTGATCTTGAGGACCTAAAACASCAAATACAACA	A/G	CATAAGGTTAGTGTAATTTATGCTGTTTGCTTTCTTGTGGGTAACAAAACCTAAAGTGCAAGCCACC
84008_345	GF111032	410758980	AAACAGATCTAGAAAAGAAWAAGCAAACCATGGACAAACTCAGTTCACTCAACCAAGATCTTCTTTCAACACTGAAAAATACATTAGTAGCCCAAAAGATGGAAGCATGGCTGGACAACTTTGCACAGCGTTGGGATAATTTAGTCCAAAAACTTGAAAAGAGTTCAACACAGGTTAGTGATAATAATAATAACTAACCTACAATAAATTATCATTGAAAATTTTGAAATCTGCAGTAAGAGAGTAGTACTGTAA	A/G	CCTACAAAAGATGTCACTGGGTTAGTCCTTGCCAAGTATTCAATTGGATAATAACATGGCTCTCTTGGTTGCCTTGATATTAGAGAATGCAGGAGAGGTGGAGAAGTGAGTGC
84012_416	GF111022	410758961	GCTGTGTTACAGAGTCCTGAATTTGCAATCTATCGAAAGGAAGGCAACTTCTCAGATCTTAAAGAAAAAGTCAATGTAGGTTATCCATTACTTTTTATTTATTTTTCTAAGTTTTGCTGCTTGTAAACTCTGTGCTCTGAACTCTGATTCTATTAGCATTGAAAAGATTAAAGCAGTATATAATGCCTTTAAATATATGTTTAAAATATATTCAACACTTCAAGAAGAATTAAAGTTTTGCTTAGACTAATCTTT	C/T	TTGATTCTTCTGTGATGACCAGGAATG
84024_171	GF111004	410758936	CTGGCCTCTAGCATCTACCCTTAGCAGACTTCATACACCAGTGCTCATACAGTAGACAATAAAAATGCAGTCTTAGTAAAAAATATTCTTTTCCTGAAGAGCTACTTAGAGGCATTCTTCAAATATGGGAATTGTTCCTGGGCCTGTGTTCAAACATATCACTGTGATG	A/C	ATTGTGTTAAGAGGAATCAGCACCCCAATAATGCCTTAAAATGGGTCTCTGATTCCAGAATCACATCAAAACCCTGAAGAACTGGATGGCTGAAGTTGATATTTTCCTGAAAGAGGAATGGCCTGCCCTTGGGGATTCAGAAATTCTTAGAAAACAGCTGAAACAGTGCAGGGTAAGATTTTTATATGATGCTTTTCATATGAAGATTTTTGTATGCAAACTCTTATTTAGTTATATCAGTGGTTCTGTACCAGG
84036_443	GF111023	410758962	CCACCAGTTGGCAGTTTATATTGCTGACAAAGTAGATGCAGCTCAAATGCCTCAGGAAGCCCAGGCAAGTAGAACCTGGAATGCACATCTTTTCTTTTGTGTTTATGATCTGAATAAGACATTGCTGAATTTCTAACTGAAAATGTATTTGCCTAGTTGCAAAGAGGGTTATTTGATTGATTGACTTCACTATTTGGAGGTAAGGGGAAAAAAATGATCTCAAGATTTATTTTTCGATGTATGTAATAGAGAGAT	G/T	TGATACCAAGATGCTTAAAAGACAGGGGCAGTATAACACTGAGTTGTGATACTGCCCCTGTCTTTTAAGCATC
84038_246	GF111026	410758978	AGCATGGTGACTTAAAATGCTGTCCTCCCAACAGAAAATTCAATCTGATTTGACAAGTCATGAGATCAGCTTAGAAGAAATGAAGAAACATTACCAGGGAAAGGAAGCTGCCCCAAGGGTACTATCCCAAATTGAACTGGCACAGGTAAATATTATTGCATTAACTAAGGAGCTTGTTTTAGTCAAATATTAAAATGTAGTCTATATTAGATAACTTGTTTATTAGCAAATT	G/T	CAATTAAGGTCATTATTTGAAAACCACACTATGATATAGAAATGATAGACTACTTTGAATTGTACACTTTAAGGATAAACTAGGTTAATCATCTTTTATTTAGTATCATATTAATAACAATTACTGAATTCTCCCCAAAGCATGTATCCTTTGTGCTGGACAGAATGAATCACCATGCTTTGCAAGTT
84040_110	GF111027	410758969	TCCCCAAAGCATGTATCCTTTGTGCTGGACAGATGGAAAAAAAGGTTTCTTTAGTTTGTTTTTATTTTGATTATTGTATATCTCCCAAAATAAAGG	A/G	AAATATATTAACAAGTGTATGACTGGTTATTGCTTGGAAGGCAAAATTAAATTGGTAGTTTTTTACATTGTYTTTACAGAAAAAATTGCAAGATGTTTCCATGAAGTTTCGATTATTCCAGAAGCCAGCCAATTTTGAGCAGCGTCTGCAAGAAAGTAAGATGATTTTAGATGAAGTGAAGATGCACTTGCCTGCATTGGAAATAAAGAGTGTTGAACAGGAAGTAGTACAGTCACAGTTAAATCATTGTGTGGT
84040_182	GF111027	410758970	TCCCCAAAGCATGTATCCTTTGTGCTGGACAGATGGAAAAAAAGGTTTCTTTAGTTTGTTTTTATTTTGATTATTGTATATCTCCCAAAATAAAGGRAAATATATTAACAAGTGTATGACTGGTTATTGCTTGGAAGGCAAAATTAAATTGGTAGTTTTTTACATTGT	C/T	TTTACAGAAAAAATTGCAAGATGTTTCCATGAAGTTTCGATTATTCCAGAAGCCAGCCAATTTTGAGCAGCGTCTGCAAGAAAGTAAGATGATTTTAGATGAAGTGAAGATGCACTTGCCTGCATTGGAAATAAAGAGTGTTGAACAGGAAGTAGTACAGTCACAGTTAAATCATTGTGTGGTAAGTATTTCTGATGGCAAATGTGTTAAATTCCCCTTGA
84080_102	GF111006	410758938	CACTCCTATATTGGTTTAAGTAAACCCAGGTACCCTTGTATAACTCAAAAAAAATAGTGAAGGAAATCTATAATCAGGATTTTCACTTTA	A/C	ATATTTCTGGTATCTAAAAATGAAACATTTCTTGTTAAAGTGTTCTCTATAAAGCCTTATACATTAGAGGTTTATATACAGTAACATGTTTTTTTATTATTATTTCTAAAAGTGCTTTAGTTGGTTTGAAAATTACACTTTACTTTGCATTCCATTAAAGGAATGCACAATGCTGGAGAACCTCAGTATTGTTGCATTTGTTCCTTCAGGCAACACTGCAGGATTTGGAACAGAGGCGCCCCCAGTTGGAAGAAC
84090_130	GF111018	410758956	TTATTCGAGGACTGCCGTGAAGTTCACAGTACGTTCGTTTATACCCTATGGAACTAATAAAAAAATGTACCTGTAATGGGATTGTTAAAACCATCAGTTAAACTTCCAGATACTCTGACATAGTTTAC	C/T	CCTGTTATTTTCCAGGTCCCATTTGGAAGCCAGTTCTGACCAGTGGAAGCGTCTGCACCTCTCTCTTCAGGAACTTTTGGTGTGGCTACAGCTGAAAGATGATGAGTTAAGCCGGCAGGCACCTATCGGAGGCGATTGCCCTGCAGTTCAGAAGCAGAATGATGTACACAGGGTAGGACATTTCCAAGCACAGTGTGTCTTGCACATAGTAATATGTGGTGACTATTTTAAGACAAGTTTTAATTGAAAAATTAG
84102_437	GF111009	410758941	GATGGAAGTCCTTTGAAGGAAAGAAGCCAAATGATGCAAAACTGCACTGTGCCTTTTTTTGTCTCTCCTTTGCTCTATCACTCATTCTAAATTCTAAAGTCTCTCTTTGTATTTTATGTTTTAGCCACGAGACCCAAACAACTTGCTGGGACCATCCCAAAATGACAGAGCTCTACCAGTCTTTAGGTAAGGACATTCCCATATTTCTTCCTTGTGAAATGACAGATGACTCTTAGGATAAAGTAGTTTTTAGCA	C/T	GGAAGTCATTTGTTGTCTAAATCTCTCACTTGATTGCTGAAGGGTGAAAA
84106_103	GF111005	410758937	GTTCAGGTTTGGTGTCTACTAAAGGGACAAGACAACACTACTAAGATTGTCAAAAAGAGAAACAGCAAAGAAAGGATTTTCAAATATGAATC	A/G	CTTGTGATTTTGTGTGACTTTTGCAGTGGATCTCTTGAGCCTGTCAGCTGCATGCGATGCCTTGGACCAGCACAACCTCAAGCAGAATGACCAGCCCATGGACATCCTGCAGATCATTAATTGTTTGACCAATGTTTATGATGGCCTGGAGCAAGAGCACAACAATCTGGTCAACGTCCCCCTCTGCGTGGATATGTGTCTCAACTGGCTGCTGAATGTTTATGACACGTACGTATGGAAGGCTTTTTCCAGACT
84110_341	GF111017	410758955	TGAAATTCTCTTCTTCCTTTTGTAGACCTGTTCAAGCAAGTGGCCAGTTCAACAGGATTTTGTGACCAGCGCAGACTGGGCCTCCTTCTGCATGATTCTATCCAAATCCCAAGACAGCTGGGAGAAGTTGCATCCTTTGGGGGAAGCAACATTGAGCCAAGTGTCAGGAGCTGCTTCCAATTTGTAAGTTATTTACCCTCTTAACATATTTATTCTTTTGTACTTCAGCAATTAATTTAAAAACCACAGAACTTT	A/G	GTTTCTCATATTAGCACTTCTATAGGCAGGTAGGTAGGGGATTTTTGATATTTGAAACCTCTGTAGTCATT
84116_121	GF110997	410758942	CACGTAAATGCTGGATCTGGTTTCAAAGCCATGTTTTTCTATGATTCCAAAGCCTTTGCTCTCAACCCATCCTGCCTCTAAGTTATACAACAAGTGCCCTGAGGCAGAGCACCAGAGTG	A/G	GGCCTTATCTTGAGATCATACCCGCCCCACAAGGCTGATCATGGTGCCATTTTCCTTTCAGACTACATCGGGAGAAGATGTTCGTGACTTCGCCAAGGTACTAAAAAACAAATTCCGAACCAAAAGGTATTTTGCGAAGCATCCCCGAATGGGCTACCTGCCAGTGCAGACTGTCTTAGAGGGGGACAACATGGAAACGTGAGTAGTGGCAAAAGCAGAACAGGTTCTCATTCGATGTGTATCTGAGCTCCTCTC
84126_477-480	GF111001	410758981	GTGTTTGGTGGTGGTCAGATGTATCTCTCTGCCATTTTATAAGAAATCTGGTGATGATATTCAAC	TT/-	TGTTTTTTTTCCTTTTTTCTTTTCCCCTTTTTTGATGCCAAACAGGAATCTGCAAGCAGAATATGATCGTCTGAAGCAGCAGCATGAACATAAAGGCCTGTCCCCACTGCCGTCCCCTCCTGAAATGATGCCCACCTCTCCCCAGAGCCCCCGGGATGCTGAGCTCATTGCTGAGGCCAAGCTACTGCGTCAACACAAAGGCCGCCTGGAAGCCAGGATGCAAATCCTGGAAGACCACAATAAACAGCTGGAGTC
84335_463	GF111010	410758943	CAGTCAACTGATTGGAAAAGGGAAATTATCAGAAGATGAAGAAACTGAAGTGCAAGAACAAATGAATCTCCTAAATTCAAGATGGGAATGCCTCAGGGTAGCAAGTGTGGAAAAACAAAGCAATTTACATAAAGTCCTGATGGATCTTCAGAATCAGCAACTGAAAGAGTTAAATGACTGGCTAACAAAAACAGAAGAGAAAACAAGGAAAATGGAAAAAGAACCCCTTGGACCTGATCTTGAGGACCTAAAACA	C/G	CAAATACAACARCATAAGGTGCTTCAGGAAGACCTAGAGCAGAAACAAAAGGGTTCATTTTCCATTTTCCTTGTTTTCTCTTCTGTTTTTGTTAGCCAGTCATTTAACTCTTTCAGTTGCTGATTCTGAAGATCCATCAGGACTTTATGTAAATTGCTTTGTTTTTCCACACTTGCTACCCTGAGGCATTCCCATCTTGAATTTAGGAGATTCATTTGTTCTTGCACTTCAGTTTCTTCATCTTCTGATAATTTC
84335_475	GF111010	410758944	TGGAAAAGGGAAATTATCAGAAGATGAAGAAACTGAAGTGCAAGAACAAATGAATCTCCTAAATTCAAGATGGGAATGCCTCAGGGTAGCAAGTGTGGAAAAACAAAGCAATTTACATAAAGTCCTGATGGATCTTCAGAATCAGCAACTGAAAGAGTTAAATGACTGGCTAACAAAAACAGAAGAGAAAACAAGGAAAATGGAAAAAGAACCCCTTGGACCTGATCTTGAGGACCTAAAACASCAAATACAACA	A/G	CATAAGGTGCTTCAGGAAGACCTAGAGCAGAAACAAAAGGGTTCATTTTCCATTTTCCTTGTTTTCTCTTCTGTTTTTGTTAGCCAGTCATTTAACTCTTTCAGTTGCTGATTCTGAAGATCCATCAGGACTTTATGTAAATTGCTTTGTTTTTCCACACTTGCTACCCTGAGGCATTCCCATCTTGAATTTAGGAGATTCATTTGTTCTTGCACTTCAGTTTCTTCATCTTCTGATAATTTCCCTTTTCCAATC
84337_189	GF111019	410758957	AAATTCAAGATGGGAATGCCTCAGGGTAGCAAGTGTGGAAAAACAAAGCAATTTACATAAAGTCCTGATGGATCTTCAGAATCAGCAACTGAAAGAGTTAAATGACTGGCTAACAAAAACAGAAGAGAAAACAAGGAAAATGGAAAAAGAACCCCTTGGACCTGATCTTGAGGACCTAAAACA	C/G	CAAATACAACARCATAAGGTGCTTCAGGAAGACCTAGAGCAGGAACAAGTCAGGGTCAATTCTCTCACGCACATGGTGGTGGTAGTCGATGAATCTAGTGGAGATCATGCAACTGCTGCTTTGGAAGAACAGCTTAAGGTACTGGGAGATAGGTGGGCAAACATCTGTAGGTGGACAGAAGATCGATGGGTTCTTTTACAAGACATCCTTTTAAAATGGCAACGTTTTACTGAAGAACAGTGCCTTTTTAGTACG
84337_201	GF111019	410758958	AAATTCAAGATGGGAATGCCTCAGGGTAGCAAGTGTGGAAAAACAAAGCAATTTACATAAAGTCCTGATGGATCTTCAGAATCAGCAACTGAAAGAGTTAAATGACTGGCTAACAAAAACAGAAGAGAAAACAAGGAAAATGGAAAAAGAACCCCTTGGACCTGATCTTGAGGACCTAAAACASCAAATACAACA	A/G	CATAAGGTGCTTCAGGAAGACCTAGAGCAGGAACAAGTCAGGGTCAATTCTCTCACGCACATGGTGGTGGTAGTCGATGAATCTAGTGGAGATCATGCAACTGCTGCTTTGGAAGAACAGCTTAAGGTACTGGGAGATAGGTGGGCAAACATCTGTAGGTGGACAGAAGATCGATGGGTTCTTTTACAAGACATCCTTTTAAAATGGCAACGTTTTACTGAAGAACAGTGCCTTTTTAGTACGTGGCTTTCTGAA
84339_200	GF111016	410758953	ACAAGATTCACACAACTGGCTTTAAGGACCAAGGTGAAATGTTATCAAGTCTTCAAAAACTGGCTGTTTTAAAAACAGATCTAGAAAAGAAAAAGCAAACCATGGACAAACTCAGTTCACTCAACCAAGATCTTCTTTCAACACTGAAAAATACATTAGTAGCCCAAAAGATGGAAGCATGGCTGGACA	A/G	CTTTGCACAGCGTTGGGATAATTTAGTCCAAAAACTTGAAAAGAGTTCAACACAGATTTCACAGGCTGTCACCACCACTCAGCCATCACTAACACAGACAACTGTAATGGAAACGGTAACCATGGTGACCACRAGGGAACAAATTCTGGTAAAGCATGCCCAAGAGGAACTTCCACCACCACCTCCTCAAAAGAAGAGGCAGATTATTGTGGATTCTGAAATTAGGAAAAGGTTGGATGTCGATATAACTGAACT
84339_333	GF111016	410758954	TTTAAAAACAGATCTAGAAAAGAAAAAGCAAACCATGGACAAACTCAGTTCACTCAACCAAGATCTTCTTTCAACACTGAAAAATACATTAGTAGCCCAAAAGATGGAAGCATGGCTGGACARCTTTGCACAGCGTTGGGATAATTTAGTCCAAAAACTTGAAAAGAGTTCAACACAGATTTCACAGGCTGTCACCACCACTCAGCCATCACTAACACAGACAACTGTAATGGAAACGGTAACCATGGTGACCAC	A/G	AGGGAACAAATTCTGGTAAAGCATGCCCAAGAGGAACTTCCACCACCACCTCCTCAAAAGAAGAGGCAGATTATTGTGGATTCTGAAATTAGGAAAAGGTTGGATGTCGATATAACTGAACTTCACAGTTGGATTACTCGTTCAGAAGCTGTGTTACAGAGTCCTGAATTTGCAATCTATCGAAAGGAAGGCAACTTCTCAGATCTTAAAGAAAAAGTCAATGCCATAGAGCGAGAAAAAGCCGAGAAGTTCAGA
84357_462	GF111011	410758946	GCTCTAGAAATTTCTCACCAGTGGTATCAGTACAAGAGGCAGGCTGATGATCTCCTGAAATGCTTGGATGACATTGAAAAAAAATTAGCCAGCCTACCTGAACCCCAAGATGAAAAGAAAATAAAGGAAATTGATCGGGAATTGCAGAAGAAGAAAGAGGAGCTGGATGCAGTGCGTAGGCAAGCTGAGGGCTTGTCTGAGGATGGGGCAGCAATGGCAGTGGAGCCAACTCAGATCCAGCTCAGCAAGCGCTGG	C/T	GGGAAATTGAGAGCAAATTTGCTCACTTTCGAAGACTCAACTTTGCACAAATTCACACTGTCCATGAAGAATCAGTGATGGTGATGACTGAAGACATGCATGTCTCCCTCTTTCAGATT
84449_369	GF111002	410758945	TATAATTTATTTCTGTGCCGAGCAATTGAATGTTTGACATAGAAAAATGAGTCTGTCACTTTAACAAATAGTACTATAAAAACACTCAAACAAATAATTTTAGCAGAGATTATTGTAATTGCAAAAGGAATATCTTTCTGAAATGTGTTACCAGTATTTCCTATATATATTGGGACTCACTTGTTGCATTAAAAATAAGAAAGGAGATAAAGAAGGCTTCTCTTGGCAAAGAATAGTTTACAAGTAGGCTGAACA	C/G/T	TGTGTTATAACTGAGTTCATTTAATACAGAAAACTTCTTTTTAGAACCATTACAAAATTGATCATTAACTCAGTGTCTAAGAGAATGGTGCTTTAATAATTCTCACCAAATAAACCAAAGAAAGAGTAATTTGTTAGTGCAATAGTTTTATCATAAGCTACAACAGAAATTTAGCATTTTAGGAGGATTTCTTCATTCTATTATGAAAGTGCCCTGTATTTTAGCATAAGCCTTCTCCCTTGAGACCTCTACACA
84466_596	GF111020	410758959	TATAATTTATTTCTGTGCCGAGCAATTGAATGTTTGACATAGAAAAATGAGTCTGTCACTTTAACAAATAGTACTATAAAAACACTCAAACAAATAATTTTAGCAGAGATTATTGTAATTGCAAAAGGAATATCTTTCTGAAATGTGTTACCAGTATTTCCTATATATATTGGGACTCACTTGTTGCATTAAAAATAAGAAAGGAGATAAAGAAGGCTTCTCTTGGCAAAGAATAGTTTACAAGTAGGCTGAACA	A/G	TGTGTTATAACTGAGTTCATTTAATACAGAAAACTTCTTTTTAGAACCATTACAAAATTGATCATTAACTCAGTGTCTAAGAGAATGGTGCTTTAATAATTCTCACCAAATAAACCAAAGAAAGAGTAATTTGTTAGTGCAATAGTTTTATCATAAGCTACAACAGAAATTTAGCATTTTAGGAGGATTTCTTCATTCTATTATGAAAGTGCCCTGTATTTTAGCATAAGCCTTCTCCCTTGAGACCTCTACACA
84474_26-28	GF111013	410758950	CTTGGAAACTGTGTGAGGTCAAACT	A/-	AAAAAAAATAAGAAAGCAAAGCAATCACAGGATCAGAACTGCTCAAGTATTTTTATCAAAGGCAAGTTGAGTAATTCCTTTTTATATTGATGCTCAAGAGGGCAGTGTTAGAAATGGATTGCTGACTAAGTGGACAAAATGTTATCAAAATAATTGAGGAACTGATAAAATTATGTATGTAAGTGGTGAATCCCAATGGCTCTTGTGTATTAGAAAATAACTAGTAAGAAAAAGGGAAAATTATAGTCTGAGGAA
85212_207	GF111015	410758952	AGGTTGTGGTTACACAAATCTGCATGCATGATCAAATGATGGAAATAGATGCACACAGTGTATCAATGCCATTTTCCTGATTTTGACATTGTGTTATAGTAATCTTAAATGAAACTATTTGGAGAAAATGGGTAGAGTTTATAGAACCCCTCTATACTATCTTTGCAACTTTTATGAAGCTATAATTATTTCAAAATA	A/C	AAAGTTAAACAAGCTTCTGAAAAATCCTGCTCTGCCAATTATTAATGATAAGAACTTGTTATTGTGGGGACTAAATGAGAGAACTAAGTGACCACAGGAAAGCAGTGACAAAGTCTGAACTAGAGATCACTGTGTTTGGGCTAAATTTTATTTTACATACTTTTCACTTCTCCTAGTTACCTTAAGCATGCCTTCCCACCTAGATTATAAAACCTTAATTTTTTTTTCTCTATTAATATAGACATTATTACAAGT
85404_370-372	GF110996	410758935	CCCCTCTCCCACTCTGCTTTTGGCTAAGAGAGTCATGGAATCAGGACTATAAAAGGGCATAAACATCAGTGGCTTTTTGCTCATTCTTGGCACCCATCTTTATTTGCACACAGCTTGTCTGCTCCTTTATCAGATTACAGCAGCAGTAGTACCTTAGCCTGAGCTAAGTGCTGACTTAAAGGGCACGGGAGTCAGCACACTGTTACAAGTGCAGATTTTAGCCTTGGAAACTGTGTGAGGTCAAACTAAAAAAAA	A/-	TAAGAAAGCAAAGCAATCACAGGATCAGAACTGCTCAAGTATTTTTATCAAAGGCAAGTTGAGTAATTCCTTTTTATATTGATGCTCAAGAGGGCAGTGTTAGAAATGGAAA
85411_560	GF111025	410758966	TTTTTTTTTTACTATTTCTTTGGGCCGCTCCCAGGGCATATGGAGGTTCCCAAGCTAGGGGTCGAATCAGAGCTGTAGCCACTGGCCTACGCCAGAGCCACAGCGACATGGGATCCGAGCCGCGTCTGCCACCTACACCACAGCTCACGGCAACGCCGGATCGTTAACCCACTGAGCAAGGGCAGGGACCGAACCCGCAACCTCAT	A/G	GTTCCTAGTCGGATTCGTTAACCACTGCGCCACGACGGGAACTCCTAGTACTCACATTTTTAATTGATATATAATTGGTATATAACATTATATTAGTCTCAGGTGTAVAACAGAATGATTGGCTGTGTGTATATATTGCTAAGAGATCAGCCATGGTAAATCTAGTTAACATCTGTCATCCTATAAAGTTACAAAATTGTTCTCTTATGATGG
85411_668	GF111025	410758965	GGTCGAATCAGAGCTGTAGCCACTGGCCTACGCCAGAGCCACAGCGACATGGGATCCGAGCCGCGTCTGCCACCTACACCACAGCTCACGGCAACGCCGGATCGTTAACCCACTGAGCAAGGGCAGGGACCGAACCCGCAACCTCATRGTTCCTAGTCGGATTCGTTAACCACTGCGCCACGACGGGAACTCCTAGTACTCACATTTTTAATTGATATATAATTGGTATATAACATTATATTAGTCTCAGGTGTA	A/C/G	AACAGAATGATTGGCTGTGTGTATATATTGCTAAGAGATCAGCCATGGTAAATCTAGTTAACATCTGTCATCCTATAAAGTTACAAAATTGTTCTCTTATGATGG
85413_571	GF111024	410758964	TTTTTTTTTTTTTTTTTTTTTTTTTACTATTTCTTTGGGCCGCTCCCAGGGCATATGGAGGTTCCCAAGCTAGGGGTCGAATCAGAGCTGTAGCCACTGGCCTACGCCAGAGCCACAGCGACATGGGATCCGAGCCGCGTCTGCCACCTACACCACAGCTCACGGCAACGCCGGATCGTTAACCCACTGAGCAAGGGCAGGGACCGAACCCGCAACCTCAT	A/G	GTTCCTAGTCGGATTCGTTAACCACTGCGCCACGACGGGAACTCCTAGTACTCACATTTTTAATTGATATATAATTGGTATATAACATTATATTAGTCTCAGGTGTAYAACAGAATGATTGGCTGTGTGTATATATTGCAAAAAGATCACCATGGTAAATCTAG
85413_679	GF111024	410758963	GGTCGAATCAGAGCTGTAGCCACTGGCCTACGCCAGAGCCACAGCGACATGGGATCCGAGCCGCGTCTGCCACCTACACCACAGCTCACGGCAACGCCGGATCGTTAACCCACTGAGCAAGGGCAGGGACCGAACCCGCAACCTCATRGTTCCTAGTCGGATTCGTTAACCACTGCGCCACGACGGGAACTCCTAGTACTCACATTTTTAATTGATATATAATTGGTATATAACATTATATTAGTCTCAGGTGTA	C/T	AACAGAATGATTGGCTGTGTGTATATATTGCAAAAAGATCACCATGGTAAATCTAG
85890_783	GF111028	410758971	AATTTTGAGAAACGACAATAAAATGGCAACAGCCTATGAAATTTCTGAGATAGGTATGTGCTCCTTATAGGTTGGTTAATGTGGTTAGCTAACTGCCCTGGGCCCTGTATTGGTTTTGCTCAATAGGAAATTGATCGGGAATTGCAGAAGAAGAAAGAGGAGCTGGATGCAGTGCGTAGGCAAGCTGAGGGCTTGTCTGAGGATGGGGCAGCAATGGCAGTGGAGCCAACTCAGATCCAGCTCAGCAAGCGCTGG	C/T	GGGAAATTGAGAGCAAATTTGCTCACTTTCGAAGACTCAACTTTGCACAAATTGTGAGTTTGTACTGGCAAAC
85894_336	GF111007	410758939	CTGCTGTCTTTTTATTGTGGATAATGTCAACCCGACCTGAGATCTGTTGCAGGCTGTCTTTTATATTCTGTAACATTGAAATTTTAAAGCAAGTCAGATATGATTCGGCTGTCTAAGAAAGGCGAAGAAAGGAAATTTATCAACCCCAGAAGTAACTAATGGACTTACATTTTTAATTATTGACTTTTGAAAGTCATCAGCCCTGGAGCCTTGTGATTTCAACCTGTCCAACTTCAAAGGGTAATTCACAGTCCT	A/C	ATCTTGAGATTTATGATCATTTCCTCTATCTTAACACTCTGTCTTCGTCAGGCTCCAAGGGCTGATGACTTTCAAAAGTCAATAATTAAAAATGTAAGTCCATTAGTTACTTCTGGGGTTGATAAATTTCCTTTCTTCGCCTTTCTTAGACAGCCGAATCATATCTGACTTGCTTTAAAATTTCAATGTTACAGAATATAAAAGACAGCCTGCAACAGATCTCAGGTCGGGTTGACATTATCCACAATAAAAAGA
85896_775	GF111021	410758960	CATCTGTTTTACTTCTAGGAAATTTGACAGATCTGTTGAAAAATGGCGACGGTTTCATTATGATATGAAGATATTTAATCAATGGCTAACAGAAGCTGAACACTTTCTCAAAAAGACACAAATTCCTGAAAATTGGGAACATGCCAAATACAAATGGTATCTTAAGGTAAGTTTTTGAGATCTCTTTTTTTTTCCAAATAATTTTTATCTTCACTACAACATCAGGGACACCTAGCTTCTTTTAAGTTCAGGTTG	A/T	GAAGGATGATGGGAATTTATAATTTCTGACTGTTGCTGTCATCACTATACATACTGGAGCTCATCATGATGAGAATTTTGGAAGACCCTGGGATGGACTTT
85904_613	GF111014	410758951	AGCAATAAAATTACTAAATTTAAATATACCCTTGGAGACTCTGCATGTATTGCAGATCAATCTCCTCCATTTGTTTCCTCTGCACTGAAAGCTACTTTGTGCCCCTATGTGCCATGTAGGAATTGATCTGCAATACATGCAGAGTCTCCAAGGGTATATTTAAATTTAGTAATTTTATTGCTAACTGTGAAGTTAATCTACACTCTATGTGCTCTTTTCCCCAGGAAACTGAAGTAGCAGTTCAAGCTAAACAGC	C/T	GGATGTGGAAGGGATTTTGTCTAAAGGGCAGCATTTGTACAAGGAAAAACCAGCCACTCAGCCAGTGAAGGTAATGAAGCAACCTCAAGCAATATCCATTACCTCATAATGGGTTATGCTTCCCCTGTTGTACATTTGCCATTGATATGGTCTATTTATAATCGATGAAATAACTTGTAAAGAAATATTGGCCATCCTGCAATAGCAGAGGCAAAGCTGTCTTTTTGATCAACATATCCTATTTATTTATTGTGA
86038_220	GF111029	410758973	GCCATAGGAATTAGGACACGTCAAAGTAGGATCCTTACCCAGAATTCCTGAGGTCAAAATACTGTCTTTTAACCTGGAATTGGAATGGGCCTATTGCAGGTGCTCCATAATCTAGATTGGAAGCCTGGGAATCAGGTAAGGCATCTTGCCCAGGGATGGGCCAATGGACTCATGGTTCCTCAAGAGAGAGAATTTATTGGGGCAAACTAAGA	G/T	ATCATGCCAGTGAACAACTTTTGCAGGACTCTTCATATCCTCATCCTTTGAGCCAGCAGACCCTTCAGTGATAAGGCGGGCTCCATCCTGCMGGAAGGATTCACATAGTAAAGTCAAAGGATGCTGCAGTGGGCAGCACCTGCTTATTTTGTATAAATGAGTTTTTTTTTTCTATCTTAATGAAAATATATTTTAAAAAGTCTTTTATGAAATATTGACCCCAAAATTCCAACCCAAAGAAAAATATGCAAGGTA
86038_312	GF111029	410758974	GAGGTCAAAATACTGTCTTTTAACCTGGAATTGGAATGGGCCTATTGCAGGTGCTCCATAATCTAGATTGGAAGCCTGGGAATCAGGTAAGGCATCTTGCCCAGGGATGGGCCAATGGACTCATGGTTCCTCAAGAGAGAGAATTTATTGGGGCAAACTAAGAKATCATGCCAGTGAACAACTTTTGCAGGACTCTTCATATCCTCATCCTTTGAGCCAGCAGACCCTTCAGTGATAAGGCGGGCTCCATCCTGC	A/C	GGAAGGATTCACATAGTAAAGTCAAAGGATGCTGCAGTGGGCAGCACCTGCTTATTTTGTATAAATGAGTTTTTTTTTTCTATCTTAATGAAAATATATTTTAAAAAGTCTTTTATGAAATATTGACCCCAAAATTCCAACCCAAAGAAAAATATGCAAGGTAAATGATATTCATCAAATTTCCCTAAGGTTCCTCCTACTGGAAAGTGAAGAAAGGTGGGAGAAGAGTGATCTTTTAGCAAATCTGTGTGACAA
86038_389-391	GF111029	410758975	GGAATCAGGTAAGGCATCTTGCCCAGGGATGGGCCAATGGACTCATGGTTCCTCAAGAGAGAGAATTTATTGGGGCAAACTAAGAKATCATGCCAGTGAACAACTTTTGCAGGACTCTTCATATCCTCATCCTTTGAGCCAGCAGACCCTTCAGTGATAAGGCGGGCTCCATCCTGCMGGAAGGATTCACATAGTAAAGTCAAAGGATGCTGCAGTGGGCAGCACCTGCTTATTTTGTATAAATGAGTTTTTTTT	T/-	TCTATCTTAATGAAAATATATTTTAAAAAGTCTTTTATGAAATATTGACCCCAAAATTCCAACCCAAAGAAAAATATGCAAGGTAAATGATATTCATCAAATTTCCCTAAGGTTCCTCCTACTGGAAAGTGAAGAAAGGTGGGAGAAGAGTGATCTTTTAGCAAATCTGTGTGACAAATGAGAAGGGAAAAGGMAAAAGATGAGGGCCAAACATTTT
86038_584	GF111029	410758972	TAAAGTCAAAGGATGCTGCAGTGGGCAGCACCTGCTTATTTTGTATAAATGAGTTTTTTTTTTCTATCTTAATGAAAATATATTTTAAAAAGTCTTTTATGAAATATTGACCCCAAAATTCCAACCCAAAGAAAAATATGCAAGGTAAATGATATTCATCAAATTTCCCTAAGGTTCCTCCTACTGGAAAGTGAAGAAAGGTGGGAGAAGAGTGATCTTTTAGCAAATCTGTGTGACAAATGAGAAGGGAAAAGG	A/C	AAAAGATGAGGGCCAAACATTTTAGA
86044_96	GF111008	410758940	TTTTTTGAGCTCAGGGTCTTCTTTCATCATGTTTCTTTTTTTTATTGTTATTTCCTCCAACACACTTTTTTTTTTCCCACTGTATAGCATGG	A/G	GCCCCAGTTACACATACATGTATACAAATTTTTTTCTCCCATTGTCTTGCTCTGTTGTAAGTATCTACACATAGTTCTCAGTGCTACCCAGCAGGATCTTTCACCATCGTCTCTTTCACTAGTACTATCACCTCTGTCATCATCCTCATCTGAAACAGAGCCCCTCCCCCAAGTGGCTATATTTTACATTATTCTCATTAACATTATTATTTTTATGAAGTGAAATAATTTTATGTTTTAAGAAATGAAACAATA
86048_275	GF110999	410758967	TTAAATATTTAATTACTTTATAGCATTAAAATATTTCCACTAGTGGTTAATTGTGCATTCTACAGCAATTAACCACTAGTGGAAATATTTTAATGCTATAAAGTAATTAAATATTTAATTAGAACGTTTTTAAACAAGTAATGCG	A/C	AGCAATTGAGAGCATGGACGTTGAAGTAGACAGATTTGGCTTTCTAATCTCTGACTCCAATGCTCACTATCATTGTGACATTTTGCCAATTACTTCAGTTCTCTATGACTCCATTTCCTAATTTCATTTTGTTAATACCTACATCAAAAAATTATTAAAAATATCAATCAAGATAGTGGATATAAACACTTAGCACATTGCTTGACATATAGAAAACACCCAATAAATTGTGTCCCTACGTTATTATTTATTTAT
